# Supplementary material for: Intrinsic laws of k-mer spectra of genome sequences and evolution mechanism of genomes
Source: BMC Evol Biol. 2020 Nov 23;20:157. doi: 10.1186/s12862-020-01723-3 (PMC7684957; doi:10.1186/s12862-020-01723-3)
Supplement: Supplementary file 1 — Additional file 1: Table S1. The values of the separability and the conservatism for 920 genomes. [file 12862_2020_1723_MOESM1_ESM.xlsx]

## Sheet: Animals
NO.	Name	Group	Genome length(MB)	(G+C)%	CG2 separability	CG1 separability	CG0 separability	CG2 conservatism	CG1 conservatism	CG0 conservatism	TA2 separability	TA1 separability	TA0 separability	TA2 conservatism	TA1 conservatism	TA0 conservatism
A001	Anopheles darlingi	Invertebrate	136.94	48.3	0.925003	1.00141	1.00634	1.08692	1.23414	0.917582	1.21706	1.13227	0.928202	1.2381	1.28327	0.979696
A002	Bombus impatiens	Invertebrate	246.86	37.9	1.01374	1.065	0.96759	1.35951	1.2499	0.907319	0.715908	0.952728	1.06468	0.687422	0.960328	1.14414
A003	Nasonia vitripennis	Invertebrate	295.78	43.22	0.879017	1.06621	0.979509	1.1383	1.43106	0.889998	0.777531	1.00946	1.0203	0.702159	1.01225	1.07115
A004	Bombus terrestris	Invertebrate	248.65	38.1	1.02315	1.0689	0.965161	1.40183	1.25233	0.906505	0.705171	0.951286	1.06774	0.678599	0.953552	1.16026
A005	Anopheles gambiae	Invertebrate	265.03	44.52	1.05977	1.06951	0.962175	1.69388	1.46735	0.876987	1.03551	1.06535	0.965757	0.912659	1.05444	0.998574
A006	Caenorhabditis japonica	Invertebrate	166.26	39.9	1.13788	1.10221	0.943726	1.77672	1.36558	0.889135	1.04717	1.0812	0.958149	1.1154	1.06204	0.973342
A007	Apis mellifera	Invertebrate	225.25	32.64	1.02907	1.11338	0.946636	1.8742	1.5662	0.85935	0.650225	0.977705	1.06249	0.545214	0.946381	1.22968
A008	Solenopsis invicta	Invertebrate	399	37.4	0.954812	1.11375	0.952411	1.95051	1.75461	0.849457	0.697457	0.959723	1.06373	0.58703	0.89871	1.27206
A009	Belgica antarctica	Invertebrate	89.58	38.8	1.28375	1.12223	0.928612	1.91478	1.40529	0.892644	1.23457	1.09348	0.941818	1.08832	1.04105	0.995685
A010	Drosophila persimilis	Invertebrate	195.51	45	1.28366	1.13589	0.923749	1.719	1.46268	0.929453	0.960681	1.10368	0.955856	0.740427	1.05112	1.04779
A011	Drosophila pseudoobscura	Invertebrate	193.98	44.88	1.27429	1.13699	0.92379	1.75514	1.49374	0.920749	0.982923	1.1164	0.94904	0.747401	1.06387	1.04662
A012	Drosophila simulans	Invertebrate	124.96	42.97	1.30187	1.14174	0.920914	1.97185	1.53119	0.914651	0.914707	1.08069	0.969525	0.685956	0.964808	1.10244
A013	Drosophila sechellia	Invertebrate	166.59	42.5	1.33967	1.14963	0.916636	2.18439	1.41933	0.926533	0.888757	1.06441	0.979273	0.697697	0.984389	1.07611
A014	Drosophila yakuba	Invertebrate	165.71	42.4	1.35101	1.15364	0.914836	2.11017	1.52608	0.922958	0.891339	1.06136	0.980374	0.693145	0.959454	1.09625
A015	Drosophila melanogaster	Invertebrate	143.73	42.08	1.34854	1.15491	0.914513	2.09396	1.57753	0.917067	0.890967	1.05842	0.981749	0.689353	0.955371	1.09956
A016	Drosophila erecta	Invertebrate	146.54	42.4	1.35729	1.1599	0.91252	2.18443	1.57896	0.915479	0.895491	1.05963	0.980724	0.701409	0.941536	1.1058
A017	Drosophila ananassae	Invertebrate	230.99	42.5	1.39368	1.16737	0.908713	2.06128	1.37345	0.944374	0.896984	1.05158	0.98426	0.707406	0.914909	1.12391
A018	Bombyx mori	Invertebrate	481.82	38.8	1.24762	1.17392	0.912667	2.10595	1.60549	0.887689	0.683078	0.930963	1.08646	0.672446	0.924249	1.22797
A019	Atta cephalotes	Invertebrate	317.67	34.4	1.15384	1.18887	0.912658	2.31287	1.78651	0.856843	0.616677	0.927782	1.10525	0.567103	0.92947	1.29547
A020	Drosophila virilis	Invertebrate	206.03	40.7	1.31098	1.19628	0.902944	2.08837	1.75936	0.883676	0.805772	1.0148	1.0134	0.720686	0.864088	1.18276
A021	Culex quinquefasciatus	Invertebrate	579.04	38.1	1.32739	1.20253	0.900409	2.82276	1.80192	0.876349	0.963198	1.03069	0.987707	0.928779	0.94194	1.04502
A022	Aedes aegypti	Invertebrate	1278.73	38.17	1.5408	1.21534	0.88943	2.27776	1.59381	0.933163	0.872757	0.983267	1.02216	0.980957	1.02687	0.995054
A023	Drosophila mojavensis	Invertebrate	193.83	40.2	1.34683	1.21931	0.894765	2.12587	1.68418	0.898365	0.751434	1.0252	1.01598	0.607989	1.00537	1.11075
A024	Mayetiola destructor	Invertebrate	185.83	35.9	1.70995	1.22184	0.883227	2.57007	1.48639	0.897666	0.827338	0.987049	1.02573	0.878842	1.0336	1.00138
A025	Tribolium castaneum	Invertebrate	165.94	35.19	1.5095	1.22528	0.887563	3.16739	1.79997	0.879697	0.754939	0.944181	1.06327	0.72675	0.890012	1.16799
A026	Caenorhabditis remanei	Invertebrate	145.44	38.5	1.52353	1.22633	0.886856	2.52311	1.55677	0.917329	0.986637	1.04719	0.977821	1.20865	1.09555	0.949703
A027	Drosophila grimshawi	Invertebrate	200.47	38.8	1.50948	1.24583	0.881985	2.62765	1.57007	0.900833	0.807918	1.03253	1.00399	0.683222	0.986375	1.07307
A028	Caenorhabditis brenneri	Invertebrate	190.37	39.7	1.67353	1.24941	0.87668	2.70669	1.56453	0.939121	1.0385	1.05765	0.968914	1.40531	1.16475	0.924689
A029	Dendroctonus ponderosae	Invertebrate	252.85	38.4	1.72236	1.25392	0.874383	3.11803	1.67968	0.925608	0.790173	0.957422	1.0489	0.812925	0.946702	1.08261
A030	Caenorhabditis briggsae	Invertebrate	108.38	37.7	1.58982	1.25492	0.877352	2.79138	1.57031	0.916414	1.00635	1.0491	0.975297	1.28613	1.1166	0.939704
A031	Caenorhabditis elegans	Invertebrate	100.29	35.43	1.64373	1.26459	0.873504	3.13808	1.68261	0.903736	0.898259	1.01611	1.00145	1.05699	1.03146	0.98214
A032	Melitaea cinxia	Invertebrate	389.91	33.7	1.54221	1.26619	0.875762	3.01154	1.83022	0.885302	0.56963	0.875751	1.16383	0.621068	0.946887	1.35383
A033	Heliconius melpomene	Invertebrate	273.79	33.1	1.43914	1.29821	0.870972	2.90458	2.00785	0.88155	0.568425	0.895641	1.14635	0.576278	0.940016	1.39069
A034	Drosophila willistoni	Invertebrate	235.52	37.8	1.70815	1.29874	0.863695	2.5108	1.90232	0.933416	0.766201	0.98306	1.03696	0.735031	1.00489	1.06119
A035	Danaus plexippus	Invertebrate	248.58	32.1	1.57607	1.29914	0.866792	4.3582	2.16809	0.875863	0.572427	0.88764	1.15198	0.575566	0.913428	1.42896
A036	Anoplophora glabripennis	Invertebrate	706.97	33.4	1.74745	1.32115	0.857723	4.25043	1.99862	0.902291	0.641464	0.897486	1.12239	0.724421	0.927186	1.21201
A037	Teleopsis dalmanni	Invertebrate	621.71	21.9	2.25513	1.44988	0.824638	4.3884	2.23309	0.907927	0.567281	0.872812	1.16746	0.620818	0.954041	1.2767
A038	Brugia malayi	Invertebrate	93.66	31.5	2.54928	1.48136	0.81642	4.39554	2.16563	0.90856	0.647832	0.880861	1.13488	0.796104	0.949443	1.12562
A039	Megaselia scalaris	Invertebrate	489.35	39.2	2.49455	1.48484	0.81636	3.42363	1.94572	0.96599	0.662419	0.911876	1.10552	0.767346	0.983332	1.10702
A040	Crassostrea gigas	Invertebrate	557.74	35.3	2.27476	1.5009	0.816059	4.68668	2.42862	0.962383	0.670403	0.907058	1.10739	0.78644	0.939893	1.14682
A041	Lucilia cuprina	Invertebrate	378.29	29.9	2.43836	1.50485	0.813744	5.10156	2.33159	0.904375	0.56196	0.859399	1.18253	0.66794	0.937329	1.25791
A042	Octopus bimaculoides	Invertebrate	2338.19	37.8	2.29988	1.53622	0.810419	2.79755	2.27398	0.983765	0.671738	0.942892	1.08053	0.560943	1.09891	1.11
A043	Lottia gigantea	Invertebrate	359.51	36	2.80321	1.61231	0.795559	4.17823	2.38465	1.01626	0.643238	0.886081	1.13156	0.830722	0.976748	1.12908
A044	Lethenteron camtschaticum	vertebrate	1030.66	48.1	1.24419	1.18203	0.910256	1.47704	1.42098	0.965443	1.02035	1.09699	0.953701	0.81052	1.00652	1.0541
A045	Gasterosteus aculeatus	vertebrate	467.45	43.5	1.50814	1.29025	0.870786	2.16475	1.94792	0.996599	1.0587	1.10666	0.947105	0.890488	1.05798	1.01539
A046	Gadus morhua	vertebrate	669.97	45.8	1.56599	1.31333	0.86376	2.22901	2.2208	0.959925	0.954292	1.07029	0.970297	0.994585	1.32154	0.911176
A047	Tetraodon nigroviridis	vertebrate	342.4	46.6	1.52655	1.31474	0.864509	1.9389	1.7982	0.997944	1.18559	1.15381	0.922353	1.05059	1.14688	0.993214
A048	Takifugu rubripes	vertebrate	384.13	45.7	1.60687	1.3544	0.853704	2.21915	2.01776	1.03035	1.13865	1.13531	0.931371	1.01835	1.10094	1.00018
A049	Oryzias latipes	vertebrate	734.06	40.85	2.27825	1.5622	0.806906	4.51742	2.92661	1.07639	0.999029	1.05459	0.973405	1.0082	1.0181	0.994839
A050	Callorhinchus milii	vertebrate	974.5	42.6	2.48838	1.56663	0.804195	2.83144	2.16159	1.17217	0.935538	1.06072	0.976255	0.857532	1.08935	0.981068
A051	Danio rerio	vertebrate	1679.2	37.1	2.31145	1.60451	0.800777	4.79747	3.12122	1.02113	0.750394	0.978094	1.04249	0.660192	0.971467	1.10828
A052	Oreochromis niloticus	vertebrate	1005.68	40.72	2.51697	1.63419	0.795008	5.41673	3.36943	1.1609	0.915744	1.0286	0.993318	0.961648	1.04978	0.982244
A053	Chrysemys picta	vertebrate	2365.77	44.56	2.93201	1.85376	0.768572	3.47258	3.22239	1.54172	0.935792	1.03734	0.987072	1.18617	1.11496	0.943753
A054	Xenopus tropicalis	vertebrate	1440.4	40.54	2.7648	1.86094	0.76898	3.40246	3.22618	1.30516	0.749465	0.953004	1.05838	0.842508	1.0074	1.04528
A055	Latimeria chalumnae	vertebrate	2860.59	43	3.36175	1.92714	0.760007	5.79701	4.01351	1.29388	0.870348	1.00797	1.00883	1.07881	1.07941	0.962357
A056	Anolis carolinensis	vertebrate	1799.14	40.82	3.4895	1.93319	0.758965	4.52004	3.4727	1.33853	0.835733	1.01972	1.00689	0.866202	1.06078	0.991838
A057	Apteryx australis	vertebrate	1523.97	42.5	2.91727	1.96936	0.758881	3.8722	3.83582	1.36803	0.89043	1.01509	1.00283	1.15762	1.07242	0.959776
A058	Gallus gallus	vertebrate	1065.37	42.3	3.1202	2.01506	0.754282	3.36878	3.68836	1.36973	0.924937	1.02794	0.992713	1.23071	1.10792	0.943258
A059	Alligator mississippiensis	vertebrate	2161.73	44.4	3.66316	2.09119	0.74657	4.76138	3.96621	1.60761	0.923197	1.03931	0.987363	1.28915	1.15042	0.929233
A060	Meleagris gallopavo	vertebrate	1115.47	41.61	4.04103	2.14624	0.741746	6.4208	4.35192	1.38805	0.896759	1.01031	1.00462	1.22468	1.10203	0.945576
A061	Melopsittacus undulatus	vertebrate	1117.37	41.4	4.83048	2.39349	0.726127	6.6482	5.39178	1.51546	0.887609	1.00374	1.00911	1.2685	1.10832	0.942058
A062	Taeniopygia guttata	vertebrate	1058.01	42.07	3.98097	2.40712	0.727493	4.28745	4.51195	1.40017	0.920624	1.04094	0.986842	1.17292	1.10029	0.948679
A063	Geospiza fortis	vertebrate	1065.29	41.7	4.61383	2.48081	0.722485	6.34813	4.77752	1.4195	0.940628	1.05043	0.980454	1.21762	1.12544	0.938955
A064	Ornithorhynchus anatinus	Other mammals	1858.55	46.17	2.33361	1.59661	0.801596	3.08277	2.01612	1.12071	0.980467	1.06857	0.968761	0.930208	1.09713	0.970106
A065	Echinops telfairi	Other mammals	2947.12	43.8	3.38087	1.81354	0.769993	5.56752	3.71046	1.43974	0.936751	1.05049	0.980796	1.09495	1.10267	0.95376
A066	Felis catus	Other mammals	2521.86	41.88	2.95871	1.86029	0.767823	3.0905	2.81189	1.26071	0.872783	1.04086	0.991946	1.00467	1.07902	0.968854
A067	Myotis lucifugus	Other mammals	2034.58	42.7	3.0943	1.89098	0.764357	3.53285	2.8925	1.337	0.869229	1.05158	0.987265	0.943879	1.04871	0.988146
A068	Ailuropoda melanoleuca	Other mammals	2299.51	41.7	3.34468	1.89127	0.763106	4.6658	3.20165	1.3287	0.86879	1.02926	0.998073	1.00917	1.06484	0.973681
A069	Equus caballus	Other mammals	2506.97	41.53	3.50242	1.91912	0.76007	4.75496	3.68566	1.37879	0.870478	1.02688	0.999071	1.04642	1.05607	0.974375
A070	Vicugna pacos	Other mammals	2013.7	41.5	3.32484	1.92228	0.760574	4.70984	3.68777	1.37155	0.864253	1.02766	0.999396	1.00291	1.04968	0.980823
A071	Tupaia belangeri	Other mammals	2137.23	41.4	3.21415	1.9548	0.75845	2.77094	2.83153	1.24554	0.857657	1.02491	1.00155	1.03621	1.10454	0.956734
A072	Microcebus murinus	Other mammals	2487.41	41.34	2.97931	1.97556	0.758039	3.16602	3.15724	1.34328	0.818993	1.021	1.00838	0.935026	1.0212	1.00379
A073	Mustela putorius furo	Other mammals	2410.88	41.9	3.29925	1.97797	0.75623	4.46867	3.45845	1.30688	0.860446	1.03394	0.996721	0.986189	1.06479	0.97597
A074	Oryctolagus cuniculus	Other mammals	2737.46	44.05	3.06779	1.99322	0.756195	2.36738	2.86753	1.2662	0.904667	1.05227	0.983143	1.07514	1.11197	0.951515
A075	Balaenoptera acutorostrata	Other mammals	2431.69	41.4	3.29274	1.99364	0.755059	2.96994	3.17506	1.35987	0.832649	1.01744	1.00846	0.975684	1.03886	0.989682
A076	Ceratotherium simum	Other mammals	2464.37	41.2	3.45837	1.99744	0.754051	3.23171	3.5396	1.38946	0.839236	1.01317	1.00986	1.01288	1.04571	0.982945
A077	Loxodonta africana	Other mammals	3196.74	40.9	4.27541	2.02935	0.748986	6.32645	4.04968	1.39535	0.870638	1.00001	1.01307	1.17971	1.08437	0.955091
A078	Trichechus manatus latirostris	Other mammals	3103.81	41.6	4.157	2.0428	0.748347	6.56127	4.1879	1.41497	0.861347	0.999244	1.0146	1.145	1.07062	0.962542
A079	Procavia capensis	Other mammals	3897.62	38.8	4.32095	2.09669	0.744195	6.8843	4.72294	1.47885	0.887874	0.997891	1.01224	1.27498	1.09403	0.947007
A080	Dasypus novemcinctus	Other mammals	3631.52	41.5	3.20837	2.12478	0.746214	3.18536	3.38064	1.38713	0.827741	1.02154	1.00697	0.996773	1.03439	0.990005
A081	Galeopterus variegatus	Other mammals	3187.66	41.2	3.80372	2.15459	0.741958	2.94432	3.42795	1.41673	0.817365	1.00524	1.01693	1.01413	1.04651	0.983851
A082	Erinaceus europaeus	Other mammals	2715.72	42.6	4.12172	2.25708	0.734912	4.61142	3.42103	1.27305	0.833586	1.01517	1.00952	1.00942	1.1103	0.957166
A083	Choloepus hoffmanni	Other mammals	3286.01	40	4.24314	2.30535	0.731945	5.87112	4.76541	1.42921	0.826396	1.00135	1.01785	1.06333	1.04866	0.978129
A084	Notamacropus eugenii	Other mammals	3075.18	40.4	6.59502	2.74491	0.709067	11.1807	7.51613	1.47615	0.770578	0.964073	1.04778	1.10753	1.09461	0.963795
A085	Monodelphis domestica	Other mammals	3598.44	38.14	6.20494	2.88042	0.704945	10.678	7.61624	1.38526	0.736286	0.952451	1.06107	0.997956	1.04951	0.994351
A086	Perognathus longimembris	Rodent	2601.7	41.8	2.91209	2.05177	0.752742	2.48945	2.38451	1.14617	0.83387	1.0186	1.0077	0.978328	1.03982	0.987127
A087	Rattus norvegicus	Rodent	2870.18	42.33	4.34802	2.07292	0.745733	6.18748	4.14362	1.43551	0.881745	1.01719	1.00271	1.11926	1.1313	0.941872
A088	Dipodomys stephensi	Rodent	2346.42	41.9	3.5405	2.13467	0.744162	3.33445	2.64283	1.29508	0.843537	1.00169	1.01546	1.07338	1.06304	0.970008
A089	Mus pahari	Rodent	2475.01	42.67	4.36797	2.15982	0.740011	5.92872	4.76794	1.46454	0.867083	1.01676	1.00461	1.07981	1.13443	0.943692
A090	Cavia porcellus	Rodent	2723.22	40.1	4.24091	2.20205	0.73777	6.02045	4.83706	1.41123	0.825172	1.00176	1.01779	1.05365	1.05595	0.976082
A091	Ellobius lutescens	Rodent	2353.19	39.9	5.16881	2.20762	0.735445	9.30749	5.45192	1.53432	0.859116	1.00555	1.01146	1.10478	1.10948	0.9506
A092	Mus musculus	Rodent	2712.71	42.48	4.56062	2.2102	0.736507	6.46147	4.82441	1.47643	0.86417	1.01294	1.00694	1.11446	1.12879	0.943523
A093	Ellobius talpinus	Rodent	2265.97	41.3	4.88081	2.21649	0.735462	7.99581	5.32543	1.5328	0.863282	1.00932	1.00895	1.09987	1.10911	0.950736
A094	Mus caroli	Rodent	2553.13	42.62	4.70308	2.25077	0.733861	6.41584	5.06961	1.50528	0.858305	1.01042	1.00897	1.09868	1.12733	0.945107
A095	Heterocephalus glaber	Rodent	2618.2	41.2	4.22794	2.29262	0.732669	5.33057	4.40202	1.43235	0.822657	1.00553	1.01608	1.04146	1.04599	0.981084
A096	Ictidomys tridecemlineatus	Rodent	2478.39	40.5	4.35913	2.33381	0.730157	5.66804	4.89485	1.42895	0.809191	1.00187	1.01989	0.980495	1.03627	0.991576
A097	Marmota himalayana	Rodent	2471.7	38	4.2856	2.36837	0.728578	5.18775	4.98147	1.44055	0.801132	0.993522	1.02566	0.979273	1.02819	0.996621
A098	Cricetulus griseus	Rodent	2399.79	41.6	5.76986	2.46612	0.721181	7.40257	5.84682	1.56829	0.854931	0.999457	1.01526	1.17955	1.12355	0.94226
A099	Castor canadensis	Rodent	2518.31	39.7	5.07103	2.5297	0.719458	7.17239	6.04546	1.50582	0.80887	0.983966	1.03004	1.11322	1.06621	0.969605
A100	Carlito syrichta	Primates	3453.86	41	3.80278	2.07928	0.746893	3.4313	2.98793	1.3466	0.835595	1.01575	1.00897	1.05298	1.06586	0.971154
A101	Macaca mulatta	Primates	2971.33	41.1	3.84279	2.08103	0.746641	3.52494	2.94237	1.33103	0.838026	1.01698	1.00802	1.03799	1.07269	0.969237
A102	Papio anubis	Primates	2959.37	41.04	3.93326	2.09252	0.745574	3.56618	2.96187	1.33614	0.836827	1.01548	1.00895	1.04264	1.07297	0.968839
A103	Macaca fascicularis	Primates	2946.84	41.34	3.99139	2.09642	0.745134	3.72434	2.99887	1.33452	0.83607	1.01515	1.00922	1.04032	1.07325	0.968924
A104	Chlorocebus sabaeus	Primates	2789.66	40.93	4.01233	2.10569	0.744454	4.07585	3.17677	1.34078	0.833944	1.01365	1.01028	1.03901	1.07094	0.9701
A105	Saimiri boliviensis boliviensis	Primates	2608.59	41.1	4.06355	2.11147	0.743922	4.29204	3.50672	1.34164	0.834846	1.01243	1.01081	1.04427	1.06828	0.970736
A106	Homo sapiens	Primates	3272.09	41.48	4.00404	2.1217	0.743429	4.04395	3.00998	1.33164	0.837572	1.01894	1.00706	1.03495	1.07366	0.968992
A107	Nomascus leucogenys	Primates	2843.98	41.07	4.13416	2.12361	0.742928	4.00001	3.04016	1.34392	0.830718	1.01374	1.01064	1.02925	1.07133	0.970796
A108	Gorilla gorilla	Primates	3044.87	40.78	4.11386	2.12895	0.74264	4.29582	3.1395	1.34192	0.833075	1.01511	1.00962	1.03821	1.07353	0.969118
A109	Callithrix jacchus	Primates	2914.96	41.34	4.13029	2.14036	0.741863	4.64264	3.579	1.35135	0.838914	1.01432	1.0093	1.04317	1.07194	0.969021
A110	Pan troglodytes	Primates	3050.4	40.81	4.09238	2.14274	0.741819	4.27361	3.17204	1.3452	0.827424	1.01374	1.01107	1.01928	1.06911	0.97265
A111	Pongo abelii	Primates	3065.05	40.86	4.17861	2.15277	0.740945	4.49408	3.2711	1.3525	0.826487	1.01196	1.01213	1.02395	1.068	0.972816
A112	Otolemur garnettii	Primates	2519.72	41.5	4.37978	2.19737	0.740315	5.2128	4.02353	1.42229	0.835736	1.00161	1.01619	1.09158	1.07538	0.964926

## Sheet: plants
NO.	Name	Group	Genome length(MB)	(G+C)%	CG2 separability	CG1 separability	CG0 separability	CG2 conservatism	CG1 conservatism	CG0 conservatism	TA2 separability	TA1 separability	TA0 separability	TA2 conservatism	TA1 conservatism	TA0 conservatism
P001	Prototheca stagnorum	Green algae	16.9	71.4	0.39153	0.781086	1.39555	0.595254	1.00193	1.57613	3.54609	1.96975	0.755821	8.55919	3.1269	0.915929
P002	Micromonas pusilla CCMP1545	Green algae	21.96	65.7	0.349458	0.826775	1.37493	0.484329	1.29215	2.09553	2.04727	1.62449	0.801286	3.33269	2.45384	0.899887
P003	Ostreococcus lucimarinus CCE9901	Green algae	13.2	60.44	0.403091	0.839778	1.29818	0.490905	1.3766	2.05293	2.05046	1.46221	0.82516	4.30167	2.31153	0.923299
P004	Raphidocelis subcapitata	Green algae	51.16	70	0.466649	0.879658	1.20736	0.490169	1.04065	1.35075	3.65885	1.99381	0.753543	8.65793	3.97475	0.921915
P005	Tetrabaena socialis	Green algae	135.78	47.7	0.622852	0.889179	1.13457	0.686087	0.96902	1.19271	2.28554	1.52427	0.812355	5.03021	2.44946	0.958942
P006	Scenedesmus quadricauda	Green algae	65.35	63.2	0.563356	0.892685	1.15075	0.610982	1.02654	1.31708	2.03602	1.52449	0.815408	4.87273	2.89802	0.995127
P007	Chlorella sp. A99	Green algae	40.93	68.1	0.526883	0.90377	1.15527	0.556914	0.980973	1.25712	3.10611	1.91925	0.761892	9.56662	3.96423	0.928583
P008	Bathycoccus prasinos	Green algae	15.07	48.02	0.633901	0.91028	1.11404	0.836745	1.12798	1.06192	1.30981	1.23208	0.892627	1.5032	1.44999	0.926774
P009	Helicosporidium sp. ATCC 50920	Green algae	12.37	61.7	0.616324	0.91201	1.11754	0.740355	0.969575	1.20488	2.04436	1.58369	0.806753	3.20001	2.40799	1.062
P010	Micractinium conductrix	Green algae	61.02	67.16	0.639384	0.927566	1.09933	0.710114	1.00662	1.08366	3.263	1.84196	0.767878	7.74726	3.13951	0.943307
P011	Chlamydomonas reinhardtii	Green algae	120.41	61.95	0.680846	0.929963	1.08767	0.642013	0.9783	1.15213	1.93534	1.43037	0.832427	3.84358	2.29308	0.939458
P012	Eudorina sp. 2006-703-Eu-15	Green algae	184.03	61	0.693434	0.931678	1.08371	0.669134	0.996698	1.14441	1.54226	1.37077	0.851956	1.72609	1.90528	0.974643
P013	Bathycoccus sp. TOSAG39-1	Green algae	10.06	47.3	0.664284	0.936975	1.0864	0.773622	1.15582	1.03491	1.23582	1.21742	0.899976	1.48924	1.49402	0.915939
P014	Prototheca cutis	Green algae	19.97	60.2	0.750498	0.966499	1.04958	0.90077	1.04389	1.01413	2.74728	1.6868	0.786875	4.23676	2.70304	1.16675
P015	Volvox carteri	Green algae	137.68	55.3	0.896719	1.00164	1.00923	0.787689	1.0905	0.990605	1.34511	1.20525	0.898908	1.18973	1.58727	0.992363
P016	Coccomyxa sp. LA000219	Green algae	48.55	54.7	1.40613	1.20331	0.897216	1.71451	1.33491	0.950143	1.70477	1.31175	0.860763	2.51716	1.6748	0.975825
P017	Picochlorum sp. SENEW3	Green algae	13.39	46.1	1.56474	1.22791	0.88524	2.13133	1.57862	0.986009	1.18002	1.20487	0.906384	1.11539	1.16601	1.03032
P018	Coelastrella sp. M60	Green algae	80.22	51.8	1.18812	1.28031	0.885203	1.2883	1.69978	0.935858	1.39324	1.21756	0.893546	1.88622	1.39289	0.947333
P019	Monoraphidium sp. 549	Green algae	74.66	51.2	1.95394	1.36631	0.844326	3.38476	1.88524	0.971237	1.32019	1.20394	0.90028	1.9402	1.55491	0.900223
P020	Trebouxia sp. TZW2008	Green algae	69.35	49.7	1.96663	1.4083	0.835967	3.52238	1.88295	0.974924	1.59509	1.2442	0.880019	2.52858	1.59385	0.915154
P021	Chlamydomonas eustigma	Green algae	66.63	43.7	2.53333	1.56328	0.804261	4.92941	2.81925	1.33939	1.04732	1.03217	0.979982	1.57122	1.19964	0.910434
P022	Selaginella kraussiana	Pteridophyta	114.5	44.7	1.51299	1.18547	0.899037	1.5264	1.58215	1.02763	1.00597	1.08209	0.960908	1.07955	1.11879	0.969826
P023	Selaginella moellendorffii	Pteridophyta	212.31	45.3	1.3752	1.25138	0.884901	1.57304	1.37788	1.0493	1.03299	1.11701	0.944965	0.965931	1.14399	0.982053
P024	Selaginella tamariscina	Pteridophyta	300.73	37.4	2.10779	1.43179	0.829638	2.54191	2.26637	1.00404	0.676854	0.974832	1.05837	0.555066	1.02712	1.17082
P025	Aegilops tauschii	Monocotyledons	4327.32	46.37	1.19189	1.19095	0.910014	1.14517	1.46135	1.01205	0.997198	1.0767	0.963881	0.947737	1.02829	1.01695
P026	Brachypodium distachyon	Monocotyledons	271.3	46.42	1.10914	1.20077	0.911511	0.929708	1.51175	1.02874	1.00724	1.10058	0.953278	0.952004	1.0401	1.03215
P027	Triticum aestivum	Monocotyledons	14547.3	46.05	1.24324	1.20699	0.902687	1.24488	1.54596	1.02454	0.993211	1.07478	0.965022	0.943681	1.02846	1.01578
P028	Triticum urartu	Monocotyledons	4851.9	45.94	1.27153	1.20987	0.900575	1.29942	1.52764	1.02405	0.991116	1.06792	0.968152	0.952253	1.0207	1.01344
P029	Zea mays	Monocotyledons	2135.08	46.91	1.15859	1.2153	0.904408	1.0572	1.20772	1.08798	1.02962	1.09323	0.954513	0.945673	1.04805	1.01662
P030	Setaria italica	Monocotyledons	405.87	46.17	1.14786	1.23773	0.898561	0.921798	1.58092	1.08084	0.98877	1.07803	0.964004	0.976016	1.03066	1.0146
P031	Hordeum vulgare	Monocotyledons	1779.49	44.9	1.40741	1.25409	0.883055	1.6782	1.68724	1.02446	0.963766	1.04762	0.979623	1.01917	1.04417	0.984704
P032	Oryza sativa Japonica Group	Monocotyledons	382.78	42.65	1.11827	1.26793	0.891999	0.890361	1.83687	1.00688	0.844389	1.05031	0.990736	0.745366	0.987198	1.0676
P033	Sorghum bicolor	Monocotyledons	709.35	44.16	1.2943	1.30509	0.87448	1.36208	1.77606	1.06805	0.900849	1.04347	0.987662	0.813171	0.97323	1.05098
P034	Leersia perrieri	Monocotyledons	266.69	42.6	1.23642	1.31368	0.874857	1.06636	2.13585	1.03781	0.844821	1.03463	0.99824	0.820332	0.981684	1.05094
P035	Musa acuminata	Monocotyledons	472.23	40.73	1.72749	1.44106	0.834272	2.19092	2.16266	1.04285	0.798004	0.988913	1.02873	0.786346	0.982048	1.05871
P036	Helianthus annuus	Dicotyledons	3027.84	38.91	1.75666	1.31253	0.859472	2.37736	1.80633	0.998876	0.787499	0.959437	1.04803	0.826901	1.02697	1.0363
P037	Nicotiana attenuata	Dicotyledons	2365.68	41.33	1.82497	1.36063	0.847734	2.36919	2.06601	1.07442	0.841455	0.978259	1.02895	0.903252	1.02201	1.01324
P038	Brassica oleracea	Dicotyledons	488.95	37.33	1.79411	1.37125	0.846158	2.48941	2.14646	0.955826	0.73503	0.964779	1.05336	0.691101	0.982543	1.10318
P039	Brassica napus	Dicotyledons	976.19	37.41	1.81393	1.37363	0.845301	2.55827	2.1687	0.963626	0.745299	0.970207	1.04817	0.702427	0.988912	1.09084
P040	Brassica rapa	Dicotyledons	401.93	37.61	1.92103	1.41578	0.835313	3.13129	2.32692	0.955405	0.707968	0.958176	1.06265	0.688397	0.987556	1.10851
P041	Arabidopsis thaliana	Dicotyledons	119.67	36.05	2.12366	1.4366	0.828574	3.02977	2.0944	0.991827	0.751547	0.955948	1.05611	0.880775	1.04322	1.01877
P042	Malus domestica	Dicotyledons	703.36	39.36	2.15324	1.46087	0.824009	3.34769	2.359	1.04808	0.809069	0.975976	1.0347	0.888554	1.02645	1.01374
P043	Fragaria vesca	Dicotyledons	214.37	38.98	2.01381	1.49113	0.820924	2.312	2.4867	1.08702	0.79238	0.974114	1.03825	0.948755	1.04739	1.00163
P044	Beta vulgaris	Dicotyledons	566.55	37.3	2.10819	1.53636	0.812662	4.18984	2.68091	1.02785	0.715304	0.941072	1.07266	0.800005	0.994726	1.07813
P045	Prunus persica	Dicotyledons	227.57	37.67	2.14816	1.55545	0.809376	2.36771	2.64363	1.06794	0.798534	0.983848	1.03158	0.864428	1.04264	1.00805
P046	Daucus carota	Dicotyledons	421.54	36.04	2.45973	1.56442	0.804767	4.61092	2.73126	1.02536	0.682432	0.938269	1.0814	0.682611	0.983946	1.12989
P047	Gossypium raimondii	Dicotyledons	761.57	33.53	2.62094	1.58735	0.800219	4.10353	2.5361	0.992467	0.67713	0.901067	1.11058	0.741183	0.963894	1.1336
P048	Phaseolus vulgaris	Dicotyledons	521.08	36.22	2.15484	1.60746	0.802144	3.67957	3.06602	1.00388	0.723923	0.963662	1.05608	0.688148	0.958572	1.11779
P049	Vigna angularis	Dicotyledons	467.3	34.62	2.27936	1.62343	0.798656	3.2671	2.34606	1.0009	0.701588	0.940702	1.07566	0.7433	0.979691	1.09221
P050	Citrus sinensis	Dicotyledons	327.83	35.33	2.58339	1.62443	0.795678	5.86115	3.10729	1.00983	0.711278	0.93552	1.07731	0.738047	0.969607	1.10309
P051	Medicago truncatula	Dicotyledons	412.92	34.05	2.52751	1.64511	0.79356	5.72879	2.94992	0.985714	0.690472	0.919469	1.09329	0.802763	0.983573	1.0841
P052	Glycine max	Dicotyledons	979.05	35.12	2.50004	1.65132	0.793036	4.17649	2.7756	1.02808	0.726076	0.945945	1.06728	0.756606	0.985721	1.07807
P053	Solanum tuberosum	Dicotyledons	705.93	35.6	2.76863	1.65306	0.79071	4.29135	2.86317	1.05381	0.692244	0.910679	1.09958	0.841582	1.00073	1.07812
P054	Corchorus capsularis	Dicotyledons	317.18	35.2	2.59137	1.66122	0.791069	4.82413	2.9031	1.0382	0.739113	0.953704	1.05974	0.842748	1.01339	1.03829
P055	Solanum lycopersicum	Dicotyledons	828.35	35.7	2.65446	1.66253	0.790414	3.28476	2.70244	1.03418	0.657112	0.897995	1.11793	0.808327	0.988651	1.11191
P056	Populus trichocarpa	Dicotyledons	434.29	34.15	2.76065	1.67091	0.788633	5.16547	3.21653	1.0094	0.727856	0.945019	1.06757	0.748444	0.961035	1.09505
P057	Solanum lycopersicum	Dicotyledons	760.06	34.76	2.71304	1.67161	0.788894	3.49413	2.7448	1.034	0.654387	0.895865	1.12037	0.809361	0.988712	1.1132
P058	Trifolium pratense	Dicotyledons	351.62	33.67	2.61881	1.67182	0.789587	5.85101	3.00792	0.979657	0.648753	0.910496	1.10999	0.762262	0.977867	1.11536
P059	Manihot esculenta	Dicotyledons	582.28	38.01	2.70306	1.67382	0.788707	1.96736	2.50523	1.07463	0.737024	0.955394	1.05901	0.687133	0.97677	1.10023
P060	Cajanus cajan	Dicotyledons	592.97	33.71	2.46299	1.67925	0.790022	4.37887	3.21058	0.985907	0.653869	0.921823	1.09999	0.654681	0.955733	1.16959
P061	Theobroma cacao	Dicotyledons	324.88	34.99	3.21735	1.76174	0.775902	5.88426	3.02239	1.05657	0.708712	0.91845	1.09019	0.833586	1.00157	1.06136
P062	Lupinus angustifolius	Dicotyledons	609.2	33.57	3.33259	1.81694	0.769889	6.83231	3.05642	1.04247	0.653239	0.900355	1.11698	0.791725	0.995634	1.09648
P063	Vitis vinifera	Dicotyledons	486.2	35.03	3.13214	1.82067	0.770526	6.26956	3.66781	1.06818	0.73293	0.942645	1.06824	0.794193	0.986448	1.06441

## Sheet: Fungi-Agaricomycotina
NO.	Name	Group	Genome length(MB)	(G+C)%	CG2 separability	CG1 separability	CG0 separability	CG2 conservatism	CG1 conservatism	CG0 conservatism	TA2 separability	TA1 separability	TA0 separability	TA2 conservatism	TA1 conservatism	TA0 conservatism
F001	Trametes versicolor	Agaricomycotina	44.79	57.3	0.657982	0.906396	1.11092	0.85179	1.08916	1.23394	1.50248	1.28183	0.873001	1.78885	1.57718	1.11261
F002	Schizophyllum commune	Agaricomycotina	39.01	56.7	0.660815	0.908568	1.1085	0.850249	1.06826	1.19065	1.59861	1.30562	0.864692	1.86716	1.61178	1.10416
F003	Trametes pubescens	Agaricomycotina	39.74	57.5	0.661385	0.908686	1.10827	0.852647	1.07978	1.22765	1.48924	1.28244	0.873243	1.829	1.57793	1.10933
F004	Trametes coccinea	Agaricomycotina	32.76	56.5	0.712638	0.921738	1.08695	1.00302	1.09523	1.09164	1.58096	1.2991	0.866673	1.68932	1.4874	1.19849
F005	Ganoderma sinense	Agaricomycotina	48.96	55.6	0.735492	0.932034	1.07511	0.915517	1.05004	1.12871	1.48275	1.27845	0.874423	1.97418	1.78916	1.18668
F006	Peniophora sp. CONT	Agaricomycotina	46.03	54.2	0.742859	0.934641	1.07193	0.98787	1.09596	1.09834	1.36258	1.19825	0.900313	1.37059	1.29698	1.13882
F007	Dichomitus squalens	Agaricomycotina	39.6	55.5	0.759893	0.935028	1.06866	1.0183	1.08224	1.07118	1.47502	1.25282	0.881186	1.50323	1.42447	1.23705
F008	Trametes cinnabarina	Agaricomycotina	33.67	55.6	0.744934	0.936348	1.07037	1.01877	1.07958	1.07281	1.50786	1.27466	0.874617	1.60939	1.48738	1.22722
F009	Fomitopsis pinicola	Agaricomycotina	45.98	54.8	0.746528	0.940995	1.0669	0.979109	1.07077	1.08353	1.45001	1.24739	0.883409	1.49164	1.36798	1.21504
F010	Daedalea quercina	Agaricomycotina	32.74	54.8	0.766375	0.948954	1.05817	0.962506	1.06592	1.0774	1.40659	1.22695	0.890427	1.52666	1.43076	1.20004
F011	Phlebiopsis gigantea	Agaricomycotina	30.14	54.7	0.743885	0.952114	1.05994	0.767152	1.0363	1.16869	1.34182	1.2131	0.896741	1.67596	1.48567	1.14182
F012	Gelatoporia subvermispora B	Agaricomycotina	38.97	53.6	0.806086	0.960091	1.04484	0.962842	1.06944	1.04347	1.39159	1.21398	0.894632	1.4589	1.36869	1.27251
F013	Postia placenta	Agaricomycotina	42.45	53.5	0.800285	0.965792	1.04214	0.932766	1.03395	1.06267	1.34086	1.21357	0.896645	1.46226	1.39345	1.21126
F014	Kwoniella heveanensis	Agaricomycotina	25.47	51.9	0.988631	0.978094	1.01303	1.08755	1.09087	0.956927	1.41319	1.2104	0.8949	1.33411	1.35304	1.13432
F015	Hericium coralloides	Agaricomycotina	55.91	53.8	0.75633	0.982376	1.03895	0.735783	1.02431	1.12916	1.34004	1.24016	0.889216	1.56139	1.58644	1.17475
F016	Phanerochaete carnosa	Agaricomycotina	46.29	52.9	0.831576	0.986526	1.02546	0.918919	1.00969	1.05071	1.30332	1.18925	0.905402	1.59887	1.48941	1.15907
F017	Stereum hirsutum	Agaricomycotina	46.51	51.3	0.939207	0.987137	1.01268	0.999984	1.03832	0.986743	1.28	1.18398	0.908031	1.38895	1.3727	1.12891
F018	Tulasnella calospora	Agaricomycotina	62.39	51	0.979911	0.993363	1.00535	1.07174	1.07686	0.961331	1.36261	1.19093	0.902519	2.16135	1.89909	1.19305
F019	Kockovaella imperatae	Agaricomycotina	17.47	52.2	1.0256	0.996035	0.999939	1.18764	1.11258	0.942221	1.73389	1.29434	0.864165	1.93229	1.59498	1.21838
F020	Coniophora puteana	Agaricomycotina	42.97	52.3	0.855789	0.997174	1.01641	0.888091	1.02749	1.03001	1.28852	1.18676	0.906797	1.71792	1.52926	1.17617
F021	Cylindrobasidium torrendii	Agaricomycotina	31.57	51.9	0.888566	0.999426	1.01133	1.02289	1.0468	0.988645	1.35939	1.20474	0.89851	1.57354	1.37114	1.21216
F022	Coprinopsis cinerea	Agaricomycotina	36.19	51.6	0.981586	0.999469	1.00191	0.985831	1.05961	0.973672	1.42669	1.20704	0.895407	2.01881	1.72433	1.15494
F023	Botryobasidium botryosum	Agaricomycotina	46.67	52.3	0.873835	1.0052	1.00991	0.964743	1.04583	1.00176	1.25329	1.18973	0.907442	1.41616	1.47014	1.17692
F024	Pleurotus ostreatus	Agaricomycotina	34.36	50.76	0.952511	1.00722	1.00054	1.00911	1.06382	0.972813	1.23001	1.14718	0.922358	1.27691	1.29107	1.16394
F025	Fistulina hepatica	Agaricomycotina	33.85	50.2	0.895496	1.00725	1.00637	1.02272	1.09594	0.969032	1.24953	1.17635	0.911803	1.1703	1.28531	1.20603
F026	Cryptococcus wingfieldii	Agaricomycotina	20.87	53.39	0.997727	1.01148	0.994222	1.26412	1.15944	0.925637	1.50363	1.26887	0.876193	1.53394	1.40502	1.13984
F027	Fibroporia radiculosa	Agaricomycotina	28.38	51.1	0.909419	1.01238	1.00219	1.01986	1.04866	0.98686	1.24227	1.16257	0.9166	1.2625	1.24651	1.23943
F028	Cryptococcus amylolentus	Agaricomycotina	20.25	53.4	0.99203	1.01242	0.994235	1.25582	1.15444	0.927361	1.49439	1.26625	0.877132	1.52713	1.40422	1.14291
F029	Laetiporus sulphureus	Agaricomycotina	39.91	51.4	0.907255	1.0128	1.0022	1.17511	1.07928	0.96212	1.33348	1.20134	0.900519	1.45794	1.40005	1.19725
F030	Hypholoma sublateritium	Agaricomycotina	48.03	51	0.827767	1.02042	1.00754	0.702367	1.07925	1.05865	1.15448	1.16135	0.921499	1.03756	1.22557	1.16111
F031	Heterobasidion irregulare	Agaricomycotina	26.37	52.5	0.826427	1.02099	1.00742	0.777492	0.998791	1.07548	1.25397	1.2148	0.899911	1.31357	1.43874	1.19623
F032	Grifola frondosa	Agaricomycotina	39.29	50	0.924643	1.02951	0.991968	1.054	1.08033	0.97143	1.17737	1.16232	0.919934	1.03837	1.18229	1.19622
F033	Kwoniella dejecticola	Agaricomycotina	23.86	48.4	1.19082	1.03208	0.970513	1.19337	1.09459	0.969123	1.23104	1.13041	0.928168	1.26306	1.24271	0.997466
F034	Hydnomerulius pinastri	Agaricomycotina	38.28	50.6	1.03367	1.0388	0.977892	1.20617	1.08302	0.965735	1.30028	1.17509	0.909951	1.56391	1.41675	1.21961
F035	Wolfiporia cocos	Agaricomycotina	50.48	52	0.879155	1.04073	0.9913	0.87088	1.08844	1.00218	1.16046	1.14736	0.925908	1.03439	1.21972	1.12821
F036	Hebeloma cylindrosporum	Agaricomycotina	38.23	48.4	1.05999	1.04389	0.973538	1.18866	1.13672	0.949933	1.2302	1.15787	0.918734	1.19897	1.29693	1.08507
F037	Naematelia encephala	Agaricomycotina	19.79	49.3	1.14491	1.04855	0.965704	1.21128	1.15604	0.951684	1.29772	1.14977	0.918354	1.43971	1.30666	1.03026
F038	Phlebia centrifuga	Agaricomycotina	34.61	48.8	1.0918	1.04978	0.968602	1.21903	1.16086	0.962052	1.11363	1.10506	0.944103	1.02201	1.0855	1.11009
F039	Armillaria solidipes	Agaricomycotina	58.01	48.4	1.09609	1.05405	0.966399	1.12305	1.1782	0.962361	1.15741	1.10554	0.941297	1.25996	1.20087	1.0415
F040	Rhizoctonia solani	Agaricomycotina	51.71	48.4	1.10027	1.05643	0.965064	1.23169	1.12842	0.994152	1.04836	1.0852	0.956408	0.893222	1.05424	1.1003
F041	Armillaria ostoyae	Agaricomycotina	60.11	48.3	1.10267	1.05711	0.964604	1.11277	1.17748	0.967334	1.15052	1.1036	0.942441	1.22634	1.19578	1.03755
F042	Paxillus involutus	Agaricomycotina	58.3	50	1.10736	1.05759	0.964083	1.15064	1.11891	0.980104	1.27094	1.17571	0.911032	1.44951	1.39161	1.17916
F043	Galerina marginata	Agaricomycotina	59.42	48	1.08161	1.06146	0.964123	1.07573	1.13244	0.978655	1.16377	1.12492	0.933684	1.16614	1.24219	1.05265
F044	Moniliophthora perniciosa	Agaricomycotina	26.66	47.7	1.19011	1.0673	0.954867	1.32432	1.23657	0.965559	1.17292	1.10875	0.939193	1.37627	1.26344	1.00675
F045	Hypsizygus marmoreus	Agaricomycotina	42.71	49.6	1.17602	1.06872	0.955065	1.1417	1.17116	0.978254	1.2024	1.12199	0.932667	1.51548	1.31814	0.993472
F046	Amanita muscaria	Agaricomycotina	40.7	47.7	1.18075	1.07417	0.952507	1.31534	1.21655	0.976243	1.16533	1.1162	0.936814	1.40775	1.29672	1.00718
F047	Rhizopogon vinicolor	Agaricomycotina	36.1	48.2	1.14998	1.07646	0.953342	1.38184	1.16749	0.992421	1.13434	1.11494	0.939076	1.22052	1.20452	1.04779
F048	Agaricus bisporus	Agaricomycotina	30.78	46.52	1.19176	1.0807	0.949201	1.3985	1.2545	0.96514	1.10613	1.09276	0.949413	1.25891	1.20696	0.97664
F049	Russula virescens	Agaricomycotina	64.39		1.06404	1.08283	0.956269	1.2899	1.19521	0.976844	1.20959	1.14772	0.923187	1.27162	1.3194	1.13632
F050	Suillus luteus	Agaricomycotina	37.01	48	1.18217	1.09017	0.945908	1.43837	1.1956	0.997023	1.17704	1.12906	0.931452	1.29644	1.22303	1.05729
F051	Rhizopogon vesiculosus	Agaricomycotina	43.78	46.3	1.18049	1.09019	0.945996	1.42401	1.20372	1.00362	1.1285	1.11127	0.940811	1.21762	1.19768	1.03275
F052	Cryptococcus neoformans	Agaricomycotina	19.05	48.54	1.21363	1.09488	0.942348	1.43118	1.30474	0.959517	1.1813	1.12557	0.932482	1.4794	1.37069	0.971653
F053	Cryptococcus gattii VGII	Agaricomycotina	17.57	47.9	1.23991	1.10272	0.937968	1.45779	1.32722	0.967657	1.16399	1.11615	0.936906	1.48321	1.36651	0.957722
F054	Kwoniella bestiolae	Agaricomycotina	24.36	47.3	1.42669	1.10892	0.927649	1.35443	1.24107	0.989056	1.10173	1.08432	0.953109	1.19945	1.19789	0.945378
F055	Armillaria gallica	Agaricomycotina	85.34	47.5	1.20709	1.12198	0.932424	1.33993	1.35685	1.0152	1.12034	1.09159	0.948983	1.24966	1.16624	0.998261
F056	Lentinula edodes	Agaricomycotina	46.11	46	1.28126	1.12683	0.927068	1.38539	1.24151	1.02721	1.08374	1.07752	0.957113	1.20998	1.17754	0.958307
F057	Tremella mesenterica	Agaricomycotina	28.64	46.8	1.38282	1.12969	0.921795	1.28413	1.31857	0.975378	1.21636	1.10298	0.939062	1.61816	1.26363	0.938222
F058	Laccaria amethystina	Agaricomycotina	52.2	47	1.22769	1.14789	0.922227	1.37313	1.39711	1.01059	1.1611	1.12889	0.932393	1.20759	1.24799	1.00881
F059	Kwoniella mangroviensis	Agaricomycotina	22.65	44.9	1.58581	1.148	0.908796	1.42215	1.23596	1.02639	1.02147	1.04411	0.976375	1.17974	1.17543	0.929849
F060	Moniliophthora roreri	Agaricomycotina	57.38	46.5	1.31045	1.14979	0.917797	1.44268	1.38643	1.04986	1.10849	1.08818	0.951103	1.36051	1.22407	0.957131
F061	Laccaria bicolor	Agaricomycotina	64.88	47.1	1.22987	1.1528	0.920453	1.35903	1.41468	1.00496	1.17947	1.13595	0.928859	1.254	1.24766	1.01253
F062	Pisolithus microcarpus	Agaricomycotina	53.03	48.9	1.23374	1.15318	0.920137	1.48221	1.44615	1.02009	1.23721	1.1403	0.92438	1.36658	1.24848	1.0509
F063	Cantharellus cinnabarinus	Agaricomycotina	62.36	47	1.37684	1.1729	0.907576	2.11665	1.54269	1.04053	1.22378	1.13965	0.925266	1.23266	1.30786	1.01347
F064	Scleroderma citrinum	Agaricomycotina	56.14	48.6	1.31864	1.1731	0.909813	1.60027	1.46893	1.05731	1.15551	1.14497	0.927011	1.28453	1.26133	1.02135
F065	Cryptococcus depauperatus	Agaricomycotina	15.66	44.7	1.49271	1.19365	0.897199	1.90478	1.49979	1.02165	1.07943	1.07136	0.960004	1.36153	1.22129	0.926564
F066	Pisolithus tinctorius	Agaricomycotina	71.01	48.9	1.32768	1.21192	0.897641	1.91221	1.66971	1.05092	1.26765	1.14966	0.919731	1.56269	1.34777	1.00288
F067	Gymnopus luxurians	Agaricomycotina	66.28	45.1	1.39052	1.21369	0.894752	1.88877	1.62543	1.08518	1.04605	1.0698	0.963047	1.2729	1.18539	0.941126
F068	Serpula lacrymans	Agaricomycotina	42.8	45.3	1.4436	1.21914	0.891364	1.87221	1.66855	1.1051	0.99988	1.06125	0.970355	1.08757	1.10108	0.968047
F069	Amanita thiersii	Agaricomycotina	33.69	45.4	1.47428	1.22168	0.889655	2.19038	1.81854	1.07929	1.05046	1.06063	0.966705	1.21702	1.15364	0.94631
F070	Kwoniella pini	Agaricomycotina	20.83	40.2	1.73184	1.23078	0.88028	2.16707	1.50325	0.993444	0.856988	0.980312	1.02578	1.0846	1.07073	0.971753
F071	Paxillus rubicundulus	Agaricomycotina	53.01	48	1.45839	1.29163	0.871946	2.28832	1.88356	1.08938	1.19052	1.16909	0.917022	1.23551	1.30759	0.989564
F072	Leucoagaricus sp. SymC.cos	Agaricomycotina	119.03	44.6	1.70209	1.42778	0.837183	2.74397	2.2731	1.32641	0.98861	1.06519	0.969554	1.19292	1.14432	0.943561
F073	Termitomyces sp. J132	Agaricomycotina	67.3	46.3	1.5958	1.44917	0.835732	3.00333	2.5218	1.28119	1.11306	1.10364	0.944688	1.50999	1.25431	0.928146

## Sheet: Fungi-Pezizomycotina
NO.	Name	Group	Genome length(MB)	(G+C)%	CG2 separability	CG1 separability	CG0 separability	CG2 conservatism	CG1 conservatism	CG0 conservatism	TA2 separability	TA1 separability	TA0 separability	TA2 conservatism	TA1 conservatism	TA0 conservatism
F074	Purpureocillium lilacinum	Pezizomycotina	38.53	58.3	0.695926	0.920669	1.09121	0.792008	1.03322	1.14589	1.48914	1.42463	0.842914	1.78356	2.26561	1.15028
F075	Baudoinia panamericana	Pezizomycotina	21.88	54.8	0.831238	0.927243	1.06291	1.19234	1.08109	1.008	1.51749	1.24523	0.881907	2.08262	1.488	1.11604
F076	Tolypocladium ophioglossoides	Pezizomycotina	31.25	57	0.74955	0.931892	1.07265	0.804641	1.02207	1.11048	1.57964	1.35398	0.854473	3.03757	2.1064	1.15556
F077	Ophiocordyceps unilateralis	Pezizomycotina	23.91	55.5	0.743921	0.937118	1.07002	0.737296	1.06403	1.09132	1.14769	1.30887	0.88018	1.34748	1.96643	1.00183
F078	Rachicladosporium antarcticum	Pezizomycotina	47.41	54.9	0.839041	0.939983	1.05316	1.21345	1.06039	0.995876	1.62025	1.27807	0.87073	1.8927	1.40323	1.16951
F079	Zymoseptoria tritici	Pezizomycotina	39.69	52.14	0.876062	0.959392	1.03595	0.989382	1.06585	0.998697	1.01873	1.20995	0.914516	1.01029	1.37523	1.06785
F080	Verticillium alfalfae	Pezizomycotina	32.64	55.4	0.814361	0.960368	1.04347	0.915006	1.04394	1.02348	1.78084	1.3696	0.84675	2.65246	2.04931	1.302
F081	Zymoseptoria brevis	Pezizomycotina	36.1	51.2	0.875388	0.962325	1.03423	1.08016	1.13055	0.963749	0.866705	1.20703	0.928113	0.687872	1.27674	1.1329
F082	Verticillium longisporum	Pezizomycotina	99.19	53.9	0.809699	0.962928	1.04254	0.826523	1.01737	1.05415	1.40144	1.35981	0.858374	1.71989	2.07881	1.19677
F083	Verticillium dahliae	Pezizomycotina	35.97	53.99	0.817923	0.967049	1.03884	0.86135	1.0241	1.0383	1.50787	1.3639	0.854308	1.83282	2.05524	1.23653
F084	Dothistroma septosporum NZE10	Pezizomycotina	30.21	53.1	0.892389	0.970519	1.02729	1.16794	1.03907	0.983979	1.26829	1.28323	0.880866	1.33514	1.46241	1.15874
F085	Cercospora berteroae	Pezizomycotina	33.89	52.2	0.898073	0.975238	1.02386	1.20159	1.04968	0.975807	1.35326	1.29733	0.874101	1.88072	1.62717	1.19603
F086	Cercospora berteroae	Pezizomycotina	33.89	52.2	0.898073	0.975238	1.02386	1.20159	1.04968	0.975807	1.35326	1.29733	0.874101	1.88072	1.62717	1.19603
F087	Cercospora zeina	Pezizomycotina	40.76	45.2	0.873998	0.979362	1.02426	1.35381	1.25455	0.911647	0.744542	1.18527	0.949711	0.506185	1.1071	1.34556
F088	Cercospora beticola	Pezizomycotina	37.06	51.99	0.919761	0.983313	1.01684	1.20633	1.04325	0.972783	1.26922	1.29761	0.877292	1.28654	1.55983	1.1861
F089	Colletotrichum higginsianum	Pezizomycotina	50.72	54.41	0.841336	0.993722	1.02013	0.779505	1.00932	1.05001	1.26823	1.29794	0.877255	1.19857	2.03118	1.16036
F090	Mycosphaerella eumusae	Pezizomycotina	47.12	47.9	0.961806	0.996598	1.00529	1.24851	1.14987	0.9292	0.675678	1.04948	1.01703	0.609287	1.01972	1.27037
F091	Claviceps purpurea 20.1	Pezizomycotina	32.09	51.6	0.929905	1.00174	1.00566	1.21304	1.14152	0.935605	1.36027	1.24625	0.886812	0.90485	1.4922	1.32849
F092	Colletotrichum salicis	Pezizomycotina	48.37	52.8	0.941912	1.00402	1.00325	0.979711	1.11431	0.956262	1.45254	1.24092	0.885059	1.96859	1.76108	1.23218
F093	Colletotrichum nymphaeae	Pezizomycotina	49.96	52.7	0.94166	1.00574	1.00237	0.988679	1.10469	0.958875	1.44007	1.24514	0.884332	1.89905	1.74183	1.24661
F094	Ramularia collo-cygni	Pezizomycotina	32.25	50.9	0.975986	1.00724	0.998333	1.24533	1.11912	0.938165	1.10457	1.21859	0.906451	1.24711	1.51492	1.09859
F095	Colletotrichum tofieldiae	Pezizomycotina	52.72	52.9	0.904877	1.00934	1.00425	0.840346	1.00214	1.0272	1.13834	1.25486	0.894378	0.95564	1.85807	1.19454
F096	Colletotrichum orchidophilum	Pezizomycotina	48.56	51.1	0.938568	1.0107	1.00008	1.00433	1.2185	0.925729	1.15021	1.23313	0.899726	0.583526	1.41648	1.30963
F097	Colletotrichum incanum	Pezizomycotina	53.25	52.1	0.947662	1.01357	0.997714	0.874526	1.04835	0.993701	1.21551	1.21179	0.90257	1.54677	1.96483	1.15772
F098	Colletotrichum simmondsii	Pezizomycotina	50.47	51.7	0.957001	1.01573	0.995721	0.974271	1.11551	0.956282	1.21529	1.23236	0.896678	0.900765	1.6491	1.21341
F099	Sphaerulina musiva	Pezizomycotina	29.35	51.1	0.957518	1.01617	0.995449	1.16936	1.17969	0.925496	0.976169	1.1998	0.920767	0.843188	1.28514	1.09136
F100	Colletotrichum fioriniae	Pezizomycotina	50.15	51.1	0.956529	1.01655	0.99535	0.985339	1.12213	0.95327	1.27524	1.23357	0.893647	0.931692	1.65	1.22148
F101	Ustilaginoidea virens	Pezizomycotina	26.97	54.7	0.907196	1.01796	0.999547	0.909186	1.16964	0.949075	0.868328	1.19359	0.932225	0.730464	1.34824	1.06344
F102	Trichoderma reesei	Pezizomycotina	34.92	51.09	0.940927	1.02259	0.993798	0.961906	1.06996	0.974674	1.12355	1.30067	0.883428	0.89615	1.70339	1.1267
F103	Uncinocarpus reesii	Pezizomycotina	22.35	48.6	0.940927	1.02259	0.993798	0.961906	1.06996	0.974674	1.12355	1.30067	0.883428	0.89615	1.70339	1.1267
F104	Beauveria bassiana	Pezizomycotina	33.7	51.5	0.878405	1.02464	0.999293	0.78815	1.06336	1.0107	1.09744	1.22179	0.905934	0.927762	1.57186	1.07161
F105	Aspergillus candidus	Pezizomycotina	27.32	51.9	0.906183	1.02819	0.99451	0.932499	1.07698	0.982314	1.12325	1.22085	0.904717	0.982585	1.43541	1.14971
F106	Cordyceps militaris	Pezizomycotina	32.27	51.4	0.827575	1.03178	1.0018	0.746502	1.10789	1.00981	0.870969	1.2406	0.917587	0.549399	1.44887	1.16432
F107	Penicillium decumbens	Pezizomycotina	23.94	50.2	1.044	1.03212	0.980256	1.11542	1.08347	0.968492	1.05975	1.15819	0.928317	1.12832	1.33546	1.11144
F108	Aspergillus calidoustus	Pezizomycotina	41.1	51.1	0.979982	1.03324	0.984973	1.03689	1.04401	0.985737	1.09908	1.18707	0.91636	1.01711	1.45326	1.17836
F109	Neonectria ditissima	Pezizomycotina	44.95	51.8	0.938657	1.03431	0.988253	0.882716	1.03902	1.00171	0.939417	1.23732	0.91245	0.578011	1.57923	1.22165
F110	Colletotrichum chlorophyti	Pezizomycotina	52.39	49.8	0.966256	1.03458	0.985548	0.976023	1.18692	0.940099	0.920701	1.19225	0.927732	0.513264	1.39257	1.27762
F111	Stachybotrys chartarum	Pezizomycotina	41.01	51.2	0.955958	1.03633	0.985648	0.957479	1.0815	0.975326	0.993425	1.21292	0.915437	0.544633	1.52356	1.21713
F112	Aspergillus campestris	Pezizomycotina	28.26	51.2	0.910121	1.03686	0.989862	0.949103	1.10457	0.971697	1.02536	1.21214	0.913395	0.679239	1.36398	1.17478
F113	Metarhizium majus	Pezizomycotina	42.06	51	1.0114	1.03702	0.980506	0.977542	1.1026	0.967622	1.16293	1.20322	0.907769	1.13569	1.46356	1.1534
F114	Metarhizium anisopliae	Pezizomycotina	38.5	50.9	1.00475	1.03814	0.980521	0.960831	1.10261	0.968778	1.12692	1.20898	0.90801	0.920662	1.45093	1.16118
F115	Aspergillus carbonarius	Pezizomycotina	36.15	51.6	1.03145	1.03833	0.978287	1.15801	1.10842	0.955993	1.15974	1.20107	0.908589	1.01044	1.47531	1.15924
F116	Ophiocordyceps australis	Pezizomycotina	23.32	52.9	0.9343	1.03923	0.986311	0.907107	1.03901	0.995543	1.21121	1.28549	0.882812	1.23182	1.77915	0.995767
F117	Torrubiella hemipterigena	Pezizomycotina	28.48	50.6	1.02228	1.03979	0.978324	1.04818	1.10965	0.960501	1.19777	1.1541	0.92162	1.37248	1.38851	1.02322
F118	Penicillium brasilianum	Pezizomycotina	35.89	49.5	1.06819	1.04346	0.97314	1.19646	1.13755	0.958576	1.03951	1.14064	0.935814	0.998726	1.29384	1.08831
F119	Colletotrichum gloeosporioides	Pezizomycotina	61.92	50.3	0.94823	1.04415	0.982661	1.00764	1.15651	0.948341	0.923865	1.23788	0.913584	0.478733	1.42802	1.3665
F120	Aspergillus aculeatus	Pezizomycotina	35.42	50.8	0.976828	1.04542	0.979488	1.06806	1.14413	0.949027	1.10198	1.21283	0.9083	0.623538	1.34989	1.25397
F121	Aspergillus aculeatinus	Pezizomycotina	36.47	50.4	0.967368	1.04845	0.978916	1.10502	1.19599	0.932284	1.02435	1.22249	0.910389	0.515002	1.27315	1.32811
F122	Aspergillus nidulans	Pezizomycotina	29.83	50.37	1.04309	1.04963	0.972172	1.15259	1.11914	0.968239	1.14362	1.13996	0.929438	1.18979	1.3466	1.09736
F123	Aspergillus japonicus	Pezizomycotina	36.1	50.8	0.962651	1.05028	0.978498	1.05596	1.14343	0.951324	1.03051	1.22147	0.910271	0.580424	1.2941	1.27295
F124	Aspergillus glaucus	Pezizomycotina	27.99	49.4	1.07463	1.0522	0.968707	1.22716	1.20491	0.938211	1.1643	1.15624	0.922672	1.13467	1.26194	1.09736
F125	Aspergillus cristatus	Pezizomycotina	27.78	49.84	1.06651	1.05351	0.968698	1.23268	1.19743	0.93979	1.20041	1.16479	0.917922	1.19597	1.2972	1.11827
F126	Aspergillus indologenus	Pezizomycotina	38.59	48.3	0.967375	1.05803	0.974555	1.30893	1.44642	0.881141	0.877834	1.21478	0.92462	0.405841	1.13726	1.54053
F127	Byssochlamys spectabilis	Pezizomycotina	29.76	48.6	1.10171	1.05857	0.964023	1.35655	1.17704	0.951813	1.03332	1.13427	0.938545	0.77141	1.17936	1.09876
F128	Aspergillus brunneoviolaceus	Pezizomycotina	37.48	49.3	0.983601	1.06012	0.972215	1.17874	1.2766	0.915027	0.953973	1.20583	0.920652	0.465598	1.18566	1.37996
F129	Aspergillus brasiliensis	Pezizomycotina	35.8	50.4	1.08284	1.06043	0.964485	1.24372	1.17867	0.956045	1.12159	1.16342	0.922683	1.06755	1.32583	1.11788
F130	Aspergillus niger	Pezizomycotina	34.01	50.38	1.0912	1.06225	0.963122	1.27289	1.19852	0.95384	1.1348	1.15906	0.923377	1.11569	1.34373	1.10997
F131	Colletotrichum graminicola M1.001	Pezizomycotina	51.64	49.09	0.953198	1.06243	0.973853	1.04748	1.38523	0.902406	0.731208	1.17759	0.954281	0.437321	1.27717	1.383
F132	Aspergillus heteromorphus	Pezizomycotina	35.61	48.1	0.959217	1.06711	0.971246	1.45248	1.47379	0.875444	0.856783	1.21438	0.926828	0.405282	1.13718	1.46854
F133	Pseudocercospora musae	Pezizomycotina	60.44	44	1.08763	1.06973	0.960139	1.93209	1.4645	0.870171	0.523239	0.989506	1.09264	0.497745	1.01749	1.80611
F134	Penicilliopsis zonata	Pezizomycotina	26.09	49.9	0.962753	1.07013	0.969613	0.981879	1.11804	0.974644	0.891987	1.19775	0.928594	0.580814	1.31268	1.16851
F135	Penicillium chrysogenum	Pezizomycotina	32.53	48.96	1.13784	1.07142	0.956187	1.31623	1.19408	0.980334	1.05872	1.13773	0.935527	0.982789	1.22049	1.09988
F136	Aspergillus lentulus	Pezizomycotina	30.96	49.5	1.0802	1.07316	0.959189	1.15942	1.10705	0.998756	1.04108	1.15814	0.929603	0.815331	1.28336	1.13545
F137	Trichoderma virens	Pezizomycotina	39.02	49.2	1.12117	1.0737	0.956264	1.15849	1.20663	0.959725	1.08753	1.15999	0.925906	0.943339	1.34963	1.04435
F138	Aspergillus fumigatus	Pezizomycotina	29.39	49.81	1.09427	1.0738	0.957968	1.19122	1.10947	0.999924	1.12245	1.16108	0.923415	1.14899	1.31139	1.12019
F139	Fusarium solani	Pezizomycotina	45.81	49.3	1.09474	1.07387	0.957906	1.20026	1.1846	0.953429	1.04945	1.21208	0.911794	0.57943	1.48363	1.17967
F140	Penicillium arizonense	Pezizomycotina	33.73	49.1	1.14102	1.07389	0.954953	1.31557	1.19194	0.984258	1.1198	1.14067	0.930585	1.20336	1.2831	1.08727
F141	Aspergillus lacticoffeatus	Pezizomycotina	35.85	49.5	1.10702	1.07517	0.956554	1.32289	1.24845	0.953593	1.03855	1.15053	0.932399	0.707989	1.25899	1.13781
F142	Aspergillus fischeri	Pezizomycotina	31.77	49.5	1.078	1.07598	0.95815	1.16536	1.10338	1.00253	1.05748	1.15729	0.928775	0.90176	1.27539	1.12218
F143	Aspergillus bombycis	Pezizomycotina	37.47	48.8	1.15941	1.07769	0.952276	1.32802	1.27016	0.984518	1.04956	1.11432	0.944802	0.899552	1.20081	1.07437
F144	Penicillium digitatum	Pezizomycotina	26.05	48.87	1.18114	1.0814	0.949504	1.48761	1.2522	0.965017	1.29195	1.15927	0.91543	1.77347	1.40201	1.09362
F145	Aspergillus eucalypticola	Pezizomycotina	34.79	49.1	1.11339	1.08218	0.953237	1.33756	1.27172	0.954491	1.01291	1.14687	0.935528	0.673757	1.23947	1.13339
F146	Aspergillus ellipticus	Pezizomycotina	42.87	47.5	1.00996	1.08356	0.959978	1.42208	1.4927	0.881292	0.811767	1.17729	0.943763	0.407784	1.07771	1.50986
F147	Penicillium antarcticum	Pezizomycotina	31.45	48.8	1.16438	1.08392	0.949432	1.39065	1.23115	0.98	1.14644	1.14476	0.927598	1.23578	1.26354	1.08176
F148	Aspergillus oryzae	Pezizomycotina	36.58	48.28	1.18163	1.08414	0.948361	1.36054	1.28959	0.997075	1.05513	1.10148	0.949376	1.03836	1.19167	1.03326
F149	Aspergillus flavus	Pezizomycotina	36.89	48.3	1.182	1.08479	0.948077	1.36612	1.29263	0.99688	1.05146	1.1019	0.949471	1.00464	1.18937	1.03644
F150	Talaromyces marneffei	Pezizomycotina	28.64	46.7	1.18813	1.08746	0.946662	1.32373	1.27865	0.971916	1.00214	1.09404	0.956299	0.99655	1.16109	0.994963
F151	Talaromyces cellulolyticus	Pezizomycotina	36.4	46.6	1.18409	1.08771	0.946784	1.28016	1.2407	0.985263	0.979651	1.09374	0.958245	0.95176	1.15414	1.00185
F152	Aspergillus clavatus	Pezizomycotina	27.86	49.2	1.05465	1.08802	0.954802	1.17242	1.16408	0.972742	0.93808	1.18816	0.927544	0.622284	1.27018	1.18475
F153	Trichoderma harzianum	Pezizomycotina	40.98	47.6	1.14359	1.08837	0.948853	1.2753	1.34355	0.934791	0.937076	1.1465	0.941778	0.562907	1.23529	1.12663
F154	Aspergillus neoniger	Pezizomycotina	35.42	48.8	1.11963	1.08897	0.950079	1.35225	1.3082	0.950001	0.975786	1.14374	0.939509	0.591523	1.20606	1.16011
F155	Penicillium camemberti	Pezizomycotina	35.01	48.2	1.18159	1.08925	0.946308	1.37748	1.23467	0.996005	1.04443	1.12618	0.940714	0.956786	1.17108	1.0705
F156	Aspergillus arachidicola	Pezizomycotina	38.9	47.9	1.19067	1.09112	0.94506	1.41194	1.32755	1.00248	0.999088	1.09387	0.956612	0.811983	1.14689	1.05147
F157	Penicillium coprophilum	Pezizomycotina	28.36	48.3	1.18871	1.09189	0.944864	1.46211	1.24768	0.9877	1.12167	1.13579	0.932203	1.0811	1.18155	1.08462
F158	Trichophyton benhamiae	Pezizomycotina	22.22	48.7	1.23614	1.09359	0.941697	1.21714	1.29506	0.975139	1.04924	1.1229	0.941594	0.999371	1.28648	0.986369
F159	Nannizzia gypsea	Pezizomycotina	23.27	48.4	1.24144	1.09445	0.941095	1.26543	1.27798	0.986104	1.01314	1.10578	0.950771	1.00784	1.25781	0.973849
F160	Fusarium oxysporum	Pezizomycotina	61.39	48.43	1.20764	1.09512	0.942571	1.3155	1.20498	1.01702	1.12295	1.12008	0.937841	1.35246	1.33035	0.996739
F161	Fusarium verticillioides	Pezizomycotina	41.84	48.69	1.21037	1.09573	0.942185	1.3186	1.20525	1.00323	1.15265	1.14099	0.928562	1.39778	1.37914	1.0084
F162	Talaromyces islandicus	Pezizomycotina	34.72	46.3	1.11837	1.09686	0.94701	1.41167	1.41911	0.929028	0.883752	1.11458	0.958769	0.601502	1.08608	1.14481
F163	Ascosphaera apis	Pezizomycotina	20.31	47	1.21001	1.09703	0.941696	1.38768	1.35119	0.93437	1.1918	1.16338	0.918829	1.13039	1.35755	1.00089
F164	Trichophyton rubrum	Pezizomycotina	22.53	48.3	1.25018	1.09902	0.938885	1.23125	1.30614	0.983987	1.01682	1.1127	0.947809	0.9712	1.26425	0.980344
F165	Fusarium graminearum	Pezizomycotina	36.46	48.33	1.22426	1.09974	0.939902	1.28486	1.22114	1.00522	1.1689	1.1323	0.930734	1.52539	1.33239	1.00018
F166	Trichophyton verrucosum	Pezizomycotina	22.54	48.2	1.2482	1.10142	0.938056	1.24123	1.31677	0.979738	0.983827	1.11827	0.948252	0.829507	1.25607	1.00003
F167	Trichophyton interdigitale MR816	Pezizomycotina	22.47	48	1.24499	1.10169	0.93811	1.24692	1.33655	0.970999	0.931509	1.11761	0.952987	0.758394	1.26636	1.00539
F168	Trichophyton tonsurans	Pezizomycotina	22.99	48.1	1.24693	1.10222	0.937811	1.24374	1.32042	0.980413	0.961366	1.11161	0.952679	0.873	1.24324	0.989729
F169	Blastomyces percursus	Pezizomycotina	32.67	47.4	1.14946	1.10298	0.942745	1.6315	1.42594	0.938821	1.04117	1.10516	0.94893	0.856283	1.19022	1.01379
F170	Microsporum canis	Pezizomycotina	23.26	47.5	1.27794	1.1043	0.935536	1.3903	1.36215	0.985753	0.936631	1.08802	0.96436	0.833444	1.20765	0.985641
F171	Fusarium pseudograminearum CS3096	Pezizomycotina	36.97	47.75	1.22685	1.10632	0.93725	1.29234	1.23174	1.00968	1.06029	1.13198	0.937492	0.875556	1.29586	1.01995
F172	Penicillium expansum	Pezizomycotina	32.36	47.5	1.20485	1.10923	0.937285	1.44989	1.2776	1.01301	0.970789	1.1206	0.948434	0.7497	1.1326	1.09095
F173	Trichophyton soudanense	Pezizomycotina	22.85	47.5	1.26196	1.11015	0.934079	1.28309	1.36352	0.978377	0.926826	1.1079	0.957205	0.716783	1.22412	1.01697
F174	Talaromyces stipitatus	Pezizomycotina	35.69	46.1	1.25881	1.11443	0.932632	1.49067	1.32898	1.01177	0.998312	1.06605	0.968375	1.14385	1.13722	0.96394
F175	Trichophyton violaceum	Pezizomycotina	23.37	47	1.26909	1.11569	0.931681	1.32651	1.41292	0.970415	0.892217	1.10326	0.962407	0.712224	1.24001	1.00926
F176	Trichophyton equinum	Pezizomycotina	24.16	47.3	1.26865	1.11687	0.931267	1.31465	1.40077	0.97944	0.875224	1.09476	0.967639	0.735139	1.18126	1.01992
F177	Fusarium fujikuroi IMI 58289	Pezizomycotina	43.83	47.47	1.23969	1.11815	0.932185	1.38615	1.26576	1.01636	0.989417	1.12718	0.944454	0.696786	1.26547	1.04585
F178	Colletotrichum sublineola	Pezizomycotina	64.85	45.4	1.03447	1.12145	0.943186	1.3537	1.77102	0.87553	0.618022	1.11973	0.997098	0.419812	1.18174	1.65189
F179	Talaromyces atroroseus	Pezizomycotina	30.86	44.3	1.18596	1.12331	0.933054	1.77655	1.6768	0.907195	0.810475	1.09195	0.976306	0.471617	1.06348	1.25568
F180	Elaphomyces granulatus	Pezizomycotina	54.15	45.6	1.25802	1.12386	0.929218	1.5506	1.45876	0.993499	0.913697	1.08318	0.968565	0.702621	1.11013	1.04737
F181	Histoplasma capsulatum NAm1	Pezizomycotina	33.03	46.3	1.23539	1.14128	0.924126	1.89046	1.54424	0.951282	1.04036	1.11599	0.94482	0.813695	1.12492	1.03667
F182	Coccidioides posadasii C735 delta SOWgp	Pezizomycotina	27.01	46.6	1.19549	1.14209	0.925854	1.68299	1.47433	0.967138	1.05827	1.12597	0.939831	0.892032	1.12764	1.0462
F183	Polytolypa hystricis	Pezizomycotina	34.69	45.6	1.18693	1.1659	0.91825	1.79394	1.64881	0.951084	0.888909	1.09667	0.965425	0.595303	1.04446	1.12364
F184	Emergomyces pasteurianus Ep9510	Pezizomycotina	32.41	44.4	1.30164	1.16611	0.912775	2.14622	1.67246	0.955948	0.949597	1.07699	0.967829	0.750376	1.02622	1.04975
F185	Coccidioides immitis RS	Pezizomycotina	29.02	46	1.22692	1.17253	0.914093	1.82026	1.58658	0.980305	1.03216	1.11893	0.944299	0.882842	1.09848	1.03864
F186	Colletotrichum orbiculare	Pezizomycotina	89.75	36.8	1.03983	1.18606	0.920481	2.10291	2.74935	0.828622	0.496438	1.09451	1.0443	0.371617	1.02952	2.47294
F187	Paracoccidioides brasiliensis Pb18	Pezizomycotina	29.95	44.4	1.37168	1.19997	0.899457	2.27284	1.87312	0.970767	0.952603	1.09428	0.960343	0.662073	1.07581	1.05809
F188	Emmonsia crescens	Pezizomycotina	33.75	42.9	1.31152	1.21304	0.897964	2.28989	2.03932	0.930825	0.814151	1.07256	0.984268	0.547637	1.02968	1.14695
F189	Paracoccidioides lutzii	Pezizomycotina	32.93	42.9	1.43106	1.24356	0.885053	2.63946	2.13881	0.972942	0.891342	1.07403	0.974748	0.620983	1.02475	1.0885
F190	Blastomyces dermatitidis ER-3	Pezizomycotina	66.61	37.1	1.584	1.51311	0.825362	4.51793	4.11554	0.914148	0.711999	1.013	1.02918	0.662667	0.963362	1.11898
F191	Blastomyces gilchristii	Pezizomycotina	75.4	35.9	1.65045	1.56491	0.816073	5.18752	4.59246	0.907249	0.666876	0.996599	1.04735	0.633741	0.949929	1.15709

## Sheet: Fungi-Saccharomycetales
NO.	Name	Group	Genome length(MB)	(G+C)%	CG2 separability	CG1 separability	CG0 separability	CG2 conservatism	CG1 conservatism	CG0 conservatism	TA2 separability	TA1 separability	TA0 separability	TA2 conservatism	TA1 conservatism	TA0 conservatism
F192	Eremothecium gossypii ATCC 10895	Saccharomycetales	9.12	51.7	0.872024	1.01673	1.00406	0.730839	1.04339	1.03799	1.15686	1.14518	0.926862	1.33858	1.38072	1.01308
F193	Lipomyces starkeyi	Saccharomycetales	21.27	47	1.01275	1.04039	0.978811	1.11886	1.10176	0.96259	1.02255	1.07396	0.963038	0.884921	1.06863	1.03005
F194	Babjeviella inositovora	Saccharomycetales	15.22	48.1	1.09438	1.07024	0.959469	1.40169	1.24173	0.946866	1.05116	1.0962	0.951751	0.939666	1.23001	0.998464
F195	Ogataea parapolymorpha	Saccharomycetales	8.87	47.87	1.0924	1.07037	0.959547	1.21065	1.17823	0.944515	1.31119	1.19696	0.902731	1.40002	1.35673	1.04032
F196	Ogataea polymorpha	Saccharomycetales	8.97	47.9	1.11043	1.07368	0.956959	1.25768	1.1938	0.942653	1.3065	1.19474	0.903596	1.4508	1.36592	1.038
F197	Yarrowia lipolytica CLIB122	Saccharomycetales	20.55	48.98	1.2861	1.08725	0.941781	1.24778	1.23553	0.974709	1.20624	1.17367	0.91474	1.0022	1.27104	1.06409
F198	Lachancea meyersii	Saccharomycetales	11.26	45.33	1.2674	1.09443	0.939835	1.46755	1.21742	0.968104	1.17989	1.10643	0.939691	1.48194	1.30174	0.943384
F199	Schizosaccharomyces japonicus	Saccharomycetales	11.73	44.1	1.26482	1.09599	0.939347	1.55068	1.26251	0.948283	1.06583	1.05824	0.966647	1.24893	1.153	0.941925
F200	Metschnikowia bicuspidata	Saccharomycetales	16.06	47.9	1.05803	1.09734	0.950813	0.998595	1.22683	0.960211	1.18647	1.19027	0.910502	1.23799	1.2407	1.06337
F201	Lachancea thermotolerans	Saccharomycetales	10.39	47.28	1.09071	1.09845	0.948155	1.26174	1.26457	0.954478	1.19873	1.11267	0.936312	1.59826	1.32982	0.965887
F202	Lachancea quebecensis	Saccharomycetales	10.23	46.7	1.13514	1.10576	0.942521	1.41303	1.29124	0.959757	1.15565	1.09484	0.945566	1.52292	1.2929	0.949751
F203	Kazachstania naganishii	Saccharomycetales	10.85	45.89	1.25399	1.11055	0.934312	1.39709	1.32547	0.962758	1.08452	1.10229	0.947053	1.09766	1.1377	0.989765
F204	Lachancea dasiensis	Saccharomycetales	10.7	45.17	1.35084	1.13044	0.922794	1.85871	1.39314	0.997557	1.1017	1.06803	0.959924	1.42407	1.22864	0.932555
F205	Pichia membranifaciens NRRL Y-2026	Saccharomycetales	11.58	45.2	1.35127	1.15003	0.916034	1.03516	1.49454	0.972273	1.10722	1.11968	0.938957	1.34181	1.21776	0.954947
F206	Clavispora lusitaniae ATCC 42720	Saccharomycetales	12.11	44.5	1.33862	1.15075	0.916301	1.78987	1.42932	0.956619	1.14627	1.10795	0.941018	1.64121	1.28344	0.930223
F207	Meyerozyma guilliermondii ATCC 6260	Saccharomycetales	10.61	43.8	1.52833	1.16177	0.905991	1.69889	1.36038	0.985271	1.11721	1.0937	0.948335	1.65787	1.27321	0.916307
F208	Kuraishia capsulata	Saccharomycetales	11.37	45.7	1.59638	1.16793	0.902045	1.95807	1.43622	1.007	1.2577	1.14034	0.92339	1.77295	1.44893	0.932564
F209	Kluyveromyces dobzhanskii	Saccharomycetales	10.83	41.2	1.72675	1.20065	0.888844	1.92779	1.38888	1.02495	0.947402	1.01534	0.996832	1.16217	1.2051	0.918903
F210	Zygosaccharomyces bailii CLIB 213	Saccharomycetales	10.27	42.5	1.60671	1.21197	0.888561	2.38219	1.65364	1.03168	0.988027	1.01911	0.991202	1.2749	1.1476	0.929286
F211	Cyberlindnera jadinii NRRL Y-1542	Saccharomycetales	13.02	44.6	1.8161	1.22629	0.879698	1.83785	1.4719	1.05506	1.11887	1.08683	0.950991	1.61061	1.35024	0.899994
F212	Brettanomyces bruxellensis	Saccharomycetales	15.39	41.6	1.33077	1.22937	0.892549	2.05109	1.78418	0.941475	0.914293	1.04875	0.983798	0.871357	1.00716	1.0191
F213	Millerozyma farinosa	Saccharomycetales	21.26	41.1	1.73625	1.24411	0.876625	2.33452	1.64105	1.05132	0.860113	0.987635	1.0212	1.12996	1.11588	0.954333
F214	Nadsonia fulvescens	Saccharomycetales	13.75	39.3	1.70024	1.26079	0.873127	2.84838	1.83524	0.98705	0.779719	0.94171	1.06081	0.857132	1.02936	1.04824
F215	Cyberlindnera fabianii	Saccharomycetales	12.3	44.2	1.75444	1.27145	0.869257	2.49537	1.69538	1.04404	1.14022	1.08124	0.951955	1.68683	1.2956	0.906912
F216	Kluyveromyces marxianus DMKU3-1042	Saccharomycetales	10.97	40.12	1.84409	1.2756	0.866424	2.39983	1.67018	1.03532	0.847407	0.987878	1.02265	1.02587	1.14127	0.952152
F217	Schizosaccharomyces octosporus	Saccharomycetales	11.63	37.9	1.86398	1.27589	0.865976	2.35587	1.5742	0.976298	0.797624	0.952444	1.05095	1.07236	1.08404	0.978784
F218	Schizosaccharomyces cryophilus	Saccharomycetales	11.55	37.7	1.90162	1.28372	0.863392	2.37571	1.57164	0.984337	0.809113	0.953413	1.04863	1.10444	1.08749	0.973154
F219	Saccharomyces arboricola	Saccharomycetales	11.62	38.85	1.92664	1.29106	0.861208	2.82912	1.75139	1.01041	0.820832	0.969666	1.03684	1.00204	1.0845	0.979208
F220	Eremothecium cymbalariae	Saccharomycetales	9.67	40.32	1.84176	1.29209	0.862509	2.67397	1.83317	1.06227	0.817457	0.972008	1.0359	0.90321	1.06071	1.00407
F221	Saccharomyces cerevisiae	Saccharomycetales	12.16	38.16	1.96593	1.3057	0.857147	2.97662	1.7565	1.01023	0.802625	0.953392	1.0496	1.01825	1.08155	0.985925
F222	Schizosaccharomyces pombe	Saccharomycetales	12.59	36.04	2.01632	1.31079	0.855183	2.78083	1.67196	0.972267	0.747236	0.924742	1.07815	0.968177	1.02689	1.03226
F223	Kluyveromyces lactis	Saccharomycetales	10.73	38.71	2.21906	1.31142	0.852173	2.45283	1.55522	1.0538	0.849696	0.957829	1.04024	1.20914	1.13768	0.945525
F224	Komagataella pastoris	Saccharomycetales	9.6	41.48	2.12961	1.32642	0.850057	2.43236	1.70511	1.1305	0.989454	1.00851	0.996471	1.64759	1.22434	0.901398
F225	Komagataella phaffii GS115	Saccharomycetales	9.22	41.13	2.20596	1.33798	0.846558	2.52319	1.72294	1.12716	0.988697	1.00628	0.997692	1.64652	1.22804	0.900572
F226	Debaryomyces hansenii CBS767	Saccharomycetales	12.18	36.34	2.25734	1.35677	0.842014	2.61951	1.71159	1.01229	0.709706	0.917127	1.09097	0.91839	1.0343	1.05316
F227	Candida parapsilosis	Saccharomycetales	13.03	38.7	2.28911	1.37555	0.837878	3.00937	1.83032	1.01013	0.923776	0.999202	1.00765	1.43541	1.17303	0.91804
F228	Pichia kudriavzevii	Saccharomycetales	10.81	38.25	2.34415	1.39089	0.834286	2.92259	1.95594	1.05538	0.835607	0.974194	1.03212	1.17463	1.10047	0.957028
F229	Hanseniaspora osmophila	Saccharomycetales	11.46	36.7	2.35546	1.39415	0.833544	3.51323	1.97975	0.962666	0.934636	1.03719	0.987255	1.16522	1.20538	0.919226
F230	Kazachstania africana	Saccharomycetales	11.13	36.31	2.41829	1.40519	0.830814	3.06967	1.81868	1.02525	0.746621	0.926451	1.07703	0.997239	1.05871	1.01152
F231	Debaryomyces fabryi	Saccharomycetales	11.7	35.6	2.51847	1.41861	0.827381	3.07889	1.8275	1.02137	0.698543	0.90885	1.09963	0.919532	1.0361	1.05392
F232	Lodderomyces elongisporus	Saccharomycetales	15.55	37	2.26419	1.42223	0.829389	3.5107	2.14965	0.967594	0.82464	0.9925	1.023	1.00287	1.12948	0.954082
F233	Candida maltosa Xu316	Saccharomycetales	12.83	34.2	2.47507	1.42454	0.826733	3.22977	1.82524	0.941593	0.776686	0.944966	1.05912	0.998675	1.06408	0.985439
F234	Candida orthopsilosis	Saccharomycetales	12.66	37.62	2.50269	1.42891	0.825691	3.31237	1.90564	1.02938	0.839571	0.962	1.03898	1.29202	1.11661	0.946181
F235	Naumovozyma castellii CBS 4309	Saccharomycetales	11.22	36.76	2.4	1.44298	0.824244	3.13674	1.93986	1.03448	0.770262	0.940159	1.0634	0.955244	1.03933	1.01336
F236	Hyphopichia burtonii	Saccharomycetales	12.4	35	2.68013	1.45924	0.818929	3.64211	1.9726	0.982177	0.736451	0.93103	1.07564	0.970565	1.02927	1.01895
F237	Naumovozyma dairenensis	Saccharomycetales	13.53	34.18	2.48664	1.4726	0.818415	3.40862	1.94854	0.986413	0.657615	0.899969	1.11619	0.851835	1.03307	1.0743
F238	Ascoidea rubescens	Saccharomycetales	17.5	32.9	2.56601	1.59725	0.79935	4.97334	2.34006	0.956772	0.742804	0.958848	1.05576	0.786741	0.982915	1.0585
F239	Candida albicans SC5314	Saccharomycetales	14.28	33.48	3.11463	1.60782	0.79418	4.12937	2.29155	0.982754	0.697721	0.923782	1.08853	0.913929	1.02947	1.0293
F240	Candida dubliniensis CD36	Saccharomycetales	14.62	33.25	3.10746	1.61996	0.792667	4.32402	2.37411	0.97745	0.694645	0.926841	1.08695	0.871016	1.03581	1.03072
F241	Candida tropicalis MYA-3404	Saccharomycetales	14.63	33.2	3.02713	1.65482	0.788826	4.78059	2.44122	0.973952	0.705239	0.92031	1.08952	0.931733	1.02976	1.02373
F242	Pachysolen tannophilus NRRL Y-2460	Saccharomycetales	12.6	30.3	3.34206	1.76509	0.774953	5.65954	2.77786	0.939314	0.627031	0.892169	1.13081	0.783132	1.00371	1.08153
F243	Hanseniaspora opuntiae	Saccharomycetales	8.83	34.7	4.4096	1.78082	0.769618	4.57972	2.44327	1.07674	0.779842	0.952219	1.05385	1.11088	1.11592	0.957261
F244	Hanseniaspora uvarum	Saccharomycetales	8.81	31.6	4.80915	1.84915	0.762213	5.01041	2.37708	1.00972	0.664506	0.873574	1.13701	1.06972	1.05525	1.0167
F245	Hanseniaspora guilliermondii	Saccharomycetales	9.14	31	6.50842	2.14214	0.737545	6.65578	3.09985	1.02431	0.644446	0.886352	1.131	0.908895	1.04375	1.03227

## Sheet: Archaea
NO.	Name	Group	Genome length(MB)	(G+C)%	CG1 separability	CG0 separability	CG1 conservatism	CG0 conservatism	TA1 separability	TA0 separability	TA1 conservatism	TA0 conservatism
A001	Halosimplex sp. TH32	Halobacteria	4.47	70	0.592922	1.38789	0.847979	1.72899	1.97163	0.83291	2.35644	0.965477
A002	Halarchaeum acidiphilum MH1-52-1	Halobacteria	2.63	67.4	0.594202	1.38505	0.872466	1.87496	1.82557	0.84453	2.25863	0.966953
A003	Halarchaeum sp. CBA1220	Halobacteria	3.22	68.1	0.599877	1.37273	0.847234	1.83465	1.79662	0.8471	2.26457	0.958797
A004	Halobacterium jilantaiense	Halobacteria	2.95	67.9	0.607903	1.35605	0.87785	1.68748	1.93109	0.835928	2.17952	0.987016
A005	Halosimplex carlsbadense 2-9-1	Halobacteria	4.69	67.7	0.614128	1.34368	0.874219	1.75271	1.82192	0.844849	2.22918	0.979563
A006	Halostella sp. LT12	Halobacteria	4.12	67.2	0.616607	1.33889	0.877237	1.77152	1.73083	0.853326	2.19826	0.969077
A007	Halostella salina	Halobacteria	3.74	67.2	0.617583	1.33702	0.887524	1.73014	1.80177	0.846636	2.16232	0.98402
A008	Halorussus rarus	Halobacteria	4.37	68.1	0.617683	1.33683	0.862534	1.68478	1.83412	0.843789	2.2713	0.974007
A009	Haloarchaeobius iranensis	Halobacteria	3.77	67.3	0.620717	1.3311	0.892798	1.61441	1.85963	0.841627	2.14623	0.987612
A010	Haloarculaceae archaeon HArcel1	Halobacteria	2.72	65.7	0.621138	1.33031	0.885488	1.74718	1.91854	0.836893	2.48889	1.00197
A011	Halobacterium hubeiense	Halobacteria	3.13	66.58	0.628162	1.31747	0.874644	1.73231	1.74142	0.852286	2.17904	0.980073
A012	Natronoarchaeum philippinense	Halobacteria	3.16	65.2	0.629878	1.31441	0.895235	1.77365	1.75842	0.850647	2.15843	0.996764
A013	Halorussus amylolyticus	Halobacteria	3.54	64.6	0.630025	1.31415	0.890531	1.75108	1.72934	0.853474	2.11945	0.988378
A014	Halobacterium sp. DL1	Halobacteria	3.16	66.44	0.632764	1.30934	0.905497	1.59898	1.81413	0.845534	2.0666	0.999444
A015	Natronomonas sp. CBA1134	Halobacteria	2.57	65.4	0.632904	1.30909	0.90951	1.68509	1.74671	0.851772	1.98815	1.00083
A016	Halomicrobium sp. ZP60	Halobacteria	3.33	65.51	0.633547	1.30798	0.89909	1.66515	1.79673	0.84709	2.15104	0.999997
A017	Halomicrobium mukohataei DSM 12286	Halobacteria	3.33	65.51	0.633748	1.30763	0.899318	1.66391	1.79659	0.847103	2.14871	1.00025
A018	Halomicrobium zhouii	Halobacteria	4.25	66.2	0.634006	1.30718	0.908387	1.60742	1.79121	0.847592	2.14583	0.994925
A019	Halobacteriaceae archaeon SHR37	Halobacteria	4.67	62.9	0.634057	1.30709	0.954516	1.83224	1.6039	0.867097	1.93839	0.99168
A020	Halorussus salinus	Halobacteria	5.23	65.2	0.635796	1.3041	0.871657	1.7085	1.65953	0.860748	2.13063	0.969958
A021	Natronomonas moolapensis 8.8.11	Halobacteria	2.91	64.5	0.639893	1.29716	0.900703	1.86363	1.63692	0.863266	2.19153	0.986679
A022	Halomicrobium katesii DSM 19301	Halobacteria	3.61	65	0.641299	1.29482	0.90431	1.66201	1.76259	0.850252	2.11542	1.00574
A023	Halobacterium salinarum	Halobacteria	2.43	66.26	0.641461	1.29455	0.91541	1.62418	1.83337	0.843854	2.26123	1.01598
A024	Halorientalis sp. IM1011	Halobacteria	3.78	65.62	0.641824	1.29395	0.92502	1.57209	1.80079	0.846724	2.12142	1.00906
A025	Halorussus sp. RC-68	Halobacteria	3.49	63.74	0.652704	1.27649	0.880257	1.72599	1.61707	0.865546	2.13673	0.981976
A026	Haladaptatus paucihalophilus	Halobacteria	4.32	61.8	0.65306	1.27593	0.961784	1.71084	1.60708	0.86672	1.94914	1.00823
A027	Halorientalis regularis	Halobacteria	4.03	65	0.654253	1.27409	0.92131	1.57715	1.76577	0.84995	2.13858	1.01844
A028	Halapricum salinum	Halobacteria	3.45	63.7	0.656412	1.27077	0.937898	1.56643	1.76204	0.850304	2.04362	1.02971
A029	Natronomonas pharaonis DSM 2160	Halobacteria	2.75	63.08	0.660138	1.26515	0.951405	1.64341	1.61873	0.865353	1.85952	1.01758
A030	Halorussus ruber	Halobacteria	4.32	64.2	0.660139	1.26514	0.877676	1.61764	1.64461	0.8624	2.20491	0.982694
A031	Halanaeroarchaeum sulfurireducens	Halobacteria	2.21	62.86	0.667262	1.25469	0.98378	1.57236	1.70202	0.856235	2.02868	1.04832
A032	Halorhabdus utahensis	Halobacteria	3.12	62.9	0.669589	1.25137	0.943439	1.5772	1.74161	0.852267	2.13521	1.04838
A033	Halorhabdus tiamatea	Halobacteria	3.15	62.77	0.670831	1.24961	0.927565	1.61442	1.69212	0.857262	2.10066	1.03561
A034	Haladaptatus sp. R4	Halobacteria	4.9	60.2	0.673238	1.24623	0.988841	1.64755	1.56469	0.871906	1.8348	1.03029
A035	Halorhabdus sp. H27	Halobacteria	3.46	62.1	0.678244	1.23933	0.955721	1.56514	1.65346	0.861416	2.01142	1.04117
A036	Halalkalicoccus jeotgali	Halobacteria	3.7	62.56	0.678578	1.23888	0.931289	1.67448	1.53723	0.875453	2.02808	1.00414
A037	Halorientalis persicus	Halobacteria	4.87	63.5	0.679976	1.23699	0.921641	1.56256	1.66507	0.860144	2.10454	1.03044
A038	Halodesulfurarchaeum formicicum	Halobacteria	2.09	63.6	0.684645	1.23078	0.96461	1.42101	1.80841	0.846042	2.24268	1.06649
A039	Halalkalicoccus sp. GSM28	Halobacteria	3.61	61.8	0.68498	1.23033	0.932207	1.66691	1.51789	0.878048	2.00258	1.00656
A040	Haloarcula hispanica ATCC 33960	Halobacteria	3.89	62.46	0.686107	1.22886	0.97339	1.5368	1.56648	0.871681	1.81429	1.03294
A041	Halalkalicoccus paucihalophilus	Halobacteria	3.98	61.7	0.68811	1.22626	0.944215	1.64518	1.50479	0.879851	1.96993	1.00814
A042	Haloarcula taiwanensis	Halobacteria	3.72	62.53	0.688413	1.22586	0.974663	1.51952	1.57209	0.870977	1.82113	1.036
A043	Haloarcula amylolytica JCM 13557	Halobacteria	4.23	62.1	0.69254	1.22059	0.967528	1.53573	1.54788	0.87406	1.8047	1.03495
A044	Haloarcula rubripromontorii	Halobacteria	3.97	62	0.693105	1.21988	0.981895	1.51548	1.55867	0.87267	1.79607	1.0421
A045	Halorhabdus rudnickae	Halobacteria	3.36	61.3	0.694594	1.21801	0.959402	1.55476	1.61176	0.866168	1.98742	1.05808
A046	Haloarcula vallismortis	Halobacteria	3.9	61.8	0.698508	1.21316	0.986805	1.48907	1.55273	0.873432	1.76089	1.04841
A047	Haloarcula sp. K1	Halobacteria	4.33	61.7	0.700346	1.21091	0.972993	1.51771	1.53488	0.875764	1.78512	1.04307
A048	Halovenus aranensis	Halobacteria	3.29	61.1	0.702033	1.20886	0.944639	1.50658	1.53931	0.87518	1.74442	1.03945
A049	Haloarcula salaria	Halobacteria	4.11	61.4	0.705366	1.20487	1.00227	1.47197	1.53773	0.875388	1.76471	1.05548
A050	Haloarcula japonica DSM 6131	Halobacteria	4.28	61.2	0.706693	1.2033	0.989249	1.50176	1.51006	0.879121	1.74286	1.04812
A051	Haladaptatus cibarius D43	Halobacteria	3.93	57.8	0.706934	1.20302	0.981227	1.53735	1.49893	0.880671	1.87587	1.03718
A052	Haloarcula argentinensis DSM 12282	Halobacteria	4.15	61.1	0.708328	1.20138	0.992223	1.49139	1.51265	0.878765	1.7468	1.0511
A053	Haloarcula marismortui ATCC 43049	Halobacteria	4.27	61.14	0.710501	1.19885	1.00349	1.4665	1.52704	0.87681	1.75966	1.0602
A054	Halovenus sp.	Halobacteria	2.91	59.5	0.713035	1.19593	1.02406	1.33072	1.63578	0.863394	1.68593	1.091
A055	Haloarcula quadrata	Halobacteria	4.46	60.9	0.714905	1.1938	1.00792	1.45455	1.51988	0.877776	1.74434	1.06565
A056	Haloarcula californiae ATCC 33799	Halobacteria	4.4	60.8	0.716378	1.19213	1.00348	1.45633	1.51456	0.878503	1.7398	1.06522
A057	Haloarcula sinaiiensis ATCC 33800	Halobacteria	4.41	60.8	0.717522	1.19084	0.996325	1.46035	1.51032	0.879085	1.75	1.06292
A058	Methanoculleus sediminis	Methanomicrobia	2.49	62.3	0.717641	1.19071	0.965317	1.31977	1.57722	0.870337	1.89467	1.02552
A059	Methanoculleus marisnigri JR1	Methanomicrobia	2.48	62.1	0.724709	1.18292	0.968813	1.3061	1.56878	0.87139	1.87474	1.03229
A060	Methanoculleus horonobensis	Methanomicrobia	2.45	62	0.72647	1.18102	0.962228	1.2959	1.57418	0.870716	1.88344	1.02971
A061	Haladaptatus litoreus	Halobacteria	4.67	57	0.728568	1.17877	0.986867	1.51457	1.4546	0.887137	1.81851	1.05723
A062	Halobacteriaceae bacterium SHR40	Halobacteria	3.76	59	0.729862	1.1774	0.980728	1.3904	1.51757	0.87809	1.69663	1.07247
A063	Methanoculleus chikugoensis	Methanomicrobia	2.65	61.8	0.732076	1.17506	0.956676	1.29928	1.548	0.874044	1.84866	1.03049
A064	Halomarina oriensis	Halobacteria	3.65	57.1	0.736889	1.17007	1.05984	1.41891	1.44762	0.888199	1.65603	1.08615
A065	Methanoculleus taiwanensis	Methanomicrobia	2.75	60	0.748522	1.15843	0.998761	1.25411	1.47365	0.884298	1.56303	1.04946
A066	Halobacteriaceae archaeon	Halobacteria	1.99	57.7	0.75002	1.15698	0.954253	1.35311	1.48943	0.882017	1.72983	1.07297
A067	Methanofollis liminatans	Methanomicrobia	2.48	61	0.774145	1.13477	0.931623	1.19278	1.62921	0.864143	1.91807	1.06367
A068	Methanoculleus bourgensis	Methanomicrobia	2.79	60.6	0.791519	1.1201	0.976551	1.16542	1.50746	0.87948	1.7004	1.07369
A069	Methanofollis sp. UBA420	Methanomicrobia	2.34	60.8	0.792633	1.11919	0.934165	1.15307	1.66359	0.860305	1.90412	1.08087
A070	Methanoculleus thermophilus	Methanomicrobia	2.22	59.3	0.793224	1.11871	0.979919	1.1812	1.47728	0.883768	1.68608	1.08191
A071	Methanoculleus sp. MAB1	Methanomicrobia	2.86	60.3	0.797258	1.11547	0.975524	1.16252	1.48923	0.882045	1.68869	1.07553
A072	Methanofollis ethanolicus	Methanomicrobia	2.71	60.3	0.798339	1.11461	0.947201	1.14222	1.64184	0.862711	1.8413	1.0919
A073	Halobacteriaceae archaeon Tc-Br11_E2g27	Halobacteria	2.1	54.9	0.808626	1.10661	1.06973	1.17202	1.39989	0.895829	1.34674	1.18566
A074	Candidatus Methanoculleus thermohydrogenotrophicum	Methanomicrobia	2.15	59.2	0.818614	1.09914	1.02327	1.09888	1.50953	0.879195	1.6107	1.11229
A075	Methanomicrobium mobile BP	Methanomicrobia	1.71	49.5	0.870016	1.06476	0.985674	1.07014	1.16407	0.945737	0.969859	1.07082
A076	Methanoregula formicica	Methanomicrobia	2.82	55.2	0.877872	1.06003	1.01132	1.05062	1.42935	0.891045	1.3342	1.19829
A077	Methanolinea tarda	Methanomicrobia	2.05	56.5	0.87792	1.06	1.06173	1.01981	1.50935	0.879219	1.45372	1.18223
A078	Thermococcus celer	Thermococci	1.87	56.4	0.881497	1.05789	1.05171	1.0194	1.27205	0.919912	1.37889	1.00091
A079	Methanolinea sp. UBA473	Methanomicrobia	2.2	56.3	0.887413	1.05446	1.06382	1.01191	1.46309	0.885861	1.47831	1.13331
A080	Thermococcus radiotolerans	Thermococci	1.87	55.6	0.906716	1.04371	1.0786	0.997803	1.27471	0.919347	1.38897	1.0188
A081	Methanosphaerula palustris	Methanomicrobia	2.92	55.4	0.906962	1.04358	0.981493	1.03464	1.44549	0.888528	1.48334	1.1435
A082	Thermococcus nautili	Thermococci	1.98	54.8	0.907483	1.0433	0.994728	1.02581	1.2703	0.920285	1.54478	0.981697
A083	Methanoregula boonei	Methanomicrobia	2.54	54.5	0.90934	1.0423	0.956669	1.05017	1.34087	0.90622	1.2084	1.14331
A084	Thermococcus sp. AM4	Thermococci	2.09	54.8	0.911745	1.04102	1.03823	1.00924	1.26819	0.920736	1.47409	1.00456
A085	Methanoregula sp.	Methanomicrobia	2.05	53.5	0.911996	1.04089	0.993742	1.0301	1.32261	0.909675	1.08871	1.17315
A086	Thermococcus cleftensis	Thermococci	1.95	55.8	0.920397	1.03649	1.04993	0.999268	1.26959	0.920437	1.45264	1.00329
A087	Ignicoccus hospitalis	Thermoprotei	1.3	56.5	0.931738	1.03074	1.09506	0.978294	1.09836	0.964829	1.62215	0.906043
A088	Thermococcus siculi	Thermococci	2.03	55	0.933146	1.03004	1.06975	0.988271	1.24884	0.924972	1.39071	1.00921
A089	Thermogladius calderae	Thermoprotei	1.36	55.6	0.940812	1.02628	0.978061	1.02116	1.04513	0.982727	1.17943	0.951762
A090	Thermococcus barossii	Thermococci	1.92	54.7	0.944149	1.02467	1.08993	0.978317	1.24972	0.924776	1.36905	1.01897
A091	Thermococcus celericrescens	Thermococci	2.34	54.3	0.950307	1.02175	1.06794	0.983892	1.24984	0.924749	1.437	1.02323
A092	Thermococcus gammatolerans	Thermococci	2.05	53.6	0.955355	1.01939	1.0574	0.985371	1.23214	0.928768	1.44611	1.00264
A093	Thermococcus pacificus	Thermococci	1.79	54.2	0.95828	1.01804	1.05955	0.983633	1.23191	0.928821	1.40033	1.00523
A094	Palaeococcus ferrophilus	Thermococci	2.21	54.3	0.967808	1.01373	1.08073	0.974705	1.20568	0.935065	1.43198	0.978919
A095	Thermococcus eurythermalis	Thermococci	2.13	53.49	0.97388	1.01104	1.03767	0.987793	1.22325	0.930844	1.51842	0.988576
A096	Thermococcus zilligii	Thermococci	1.76	54.5	0.976815	1.00976	1.12583	0.960836	1.24891	0.924957	1.35461	1.0144
A097	Thermococcus thioreducens	Thermococci	2.07	53.5	0.982704	1.00722	1.1015	0.966818	1.21633	0.932486	1.36309	1.01092
A098	Methanolacinia paynteri	Methanomicrobia	2.79	47.5	0.985535	1.00601	1.07637	0.973732	1.14961	0.949688	0.943996	1.08836
A099	Methanogenium cariaci	Methanomicrobia	2.69	52.1	0.987731	1.00508	1.06577	0.976758	1.31778	0.91061	1.09412	1.15773
A100	Thermococcus guaymasensis	Thermococci	1.92	52.9	0.989133	1.00449	1.08836	0.969961	1.21704	0.932319	1.46203	1.0006
A101	Methanolacinia petrolearia	Methanomicrobia	2.84	47.4	0.990543	1.0039	1.08051	0.972139	1.14336	0.951436	0.938308	1.0877
A102	Thermococcus profundus	Thermococci	2.04	53.13	0.996959	1.00124	1.13621	0.956954	1.20484	0.93527	1.43912	0.989326
A103	Thermococcus kodakarensis	Thermococci	2.09	52	1.01875	0.992563	1.10084	0.96714	1.18941	0.939121	1.44838	0.982346
A104	Thermococcus gorgonarius	Thermococci	1.67	51.7	1.02687	0.98946	1.11937	0.963286	1.17506	0.942823	1.37325	0.982796
A105	Thermococcus peptonophilus	Thermococci	1.9	51.71	1.03242	0.98738	1.11365	0.965809	1.17931	0.941714	1.40861	0.982547
A106	Thermococcus onnurineus	Thermococci	1.85	51.3	1.03911	0.984909	1.07027	0.980349	1.16103	0.946557	1.3634	0.984449
A107	Thermococcus piezophilus	Thermococci	1.93	51.1	1.0479	0.981731	1.07237	0.982356	1.15439	0.948368	1.36335	0.979927
A108	Pyrococcus yayanosii	Thermococci	1.72	51.6	1.05318	0.979858	1.10978	0.971718	1.12934	0.955455	1.36376	0.954813
A109	Aeropyrum camini	Thermoprotei	1.6	56.7	1.05378	0.979647	1.10773	0.969667	1.02803	0.989024	1.27089	0.931753
A110	Aeropyrum pernix K1	Thermoprotei	1.67	56.3	1.0564	0.97873	1.10087	0.972721	1.02769	0.989151	1.30211	0.927072
A111	Desulfurococcus mucosus DSM 2162	Thermoprotei	1.31	53.1	1.08476	0.969172	1.1291	0.976081	1.02866	0.988785	1.26121	0.933912
A112	Sulfodiicoccus acidiphilus	Thermoprotei	2.35	51.1	1.10957	0.961354	1.20899	0.978456	1.04978	0.981061	1.48084	0.912026
A113	Ignicoccus islandicus	Thermoprotei	1.39	44.9	1.11112	0.960882	1.19481	0.977214	0.880775	1.05832	1.25268	0.994803
A114	Thermosphaera aggregans	Thermoprotei	1.32	46.7	1.16663	0.945052	1.33292	1.00693	0.970951	1.01233	1.21604	0.943375
A115	Zestosphaera tikiterensis	Thermoprotei	1.81	41.9	1.23147	0.928924	1.37327	0.985788	0.79939	1.11378	1.0112	1.1787
A116	Methanospirillum hungatei JF-1	Methanomicrobia	3.54	45.1	1.23252	0.928681	1.2212	1.02044	1.11997	0.958218	0.952652	1.05247
A117	Candidatus Aramenus sulfurataquae	Thermoprotei	1.8	47	1.24237	0.926427	1.18413	1.08635	0.924905	1.03418	1.34795	0.937996
A118	Metallosphaera yellowstonensis	Thermoprotei	2.82	47.7	1.26724	0.920942	1.31055	1.09698	0.979714	1.0085	1.51299	0.903064
A119	Pyrococcus abyssi	Thermococci	1.77	44.7	1.29892	0.914344	1.36123	1.06562	0.941126	1.02613	1.26252	0.941025
A120	Desulfurococcus amylolyticus 1221n	Thermoprotei	1.37	45.3	1.3006	0.914006	1.4027	1.10797	0.86566	1.06743	1.08352	1.06197
A121	Methanospirillum stamsii	Methanomicrobia	3.74	42.3	1.31742	0.910679	1.2352	1.04988	1.05255	0.98008	0.97052	1.01785
A122	Methanoplanus limicola	Methanomicrobia	3.2	42.2	1.3276	0.908718	1.33435	1.02524	1.04438	0.982997	0.89328	1.05965
A123	Metallosphaera cuprina	Thermoprotei	1.84	42	1.32954	0.90835	1.39411	1.09576	0.862617	1.06933	1.16872	1.02135
A124	Metallosphaera sedula DSM 5348	Thermoprotei	2.19	46.2	1.3345	0.907412	1.46838	1.16868	0.962106	1.01629	1.37903	0.920084
A125	Metallosphaera hakonensis	Thermoprotei	2.54	43.7	1.33615	0.907102	1.53114	1.13278	0.923373	1.03496	1.24958	0.954675
A126	Methanospirillum lacunae	Methanomicrobia	3.74	43.1	1.33842	0.906676	1.46775	1.05616	1.06236	0.976661	1.00282	1.00744
A127	Metallosphaera sp. UBA165	Thermoprotei	1.83	45.7	1.34767	0.904964	1.47532	1.18035	0.958221	1.01807	1.38045	0.920827
A128	Methanothermobacter thermautotrophicus str. Delta H	Methanomada	1.75	49.5	1.35307	0.903977	1.70434	1.0363	1.15198	0.949031	1.14392	0.994841
A129	Methanothermobacter defluvii	Methanomada	1.71	49.5	1.35699	0.903268	1.70155	1.03669	1.15061	0.949412	1.14317	0.993737
A130	Pyrococcus kukulkanii	Thermococci	1.98	44.6	1.35989	0.902747	1.5226	1.11138	0.959934	1.01728	1.28401	0.932534
A131	Palaeococcus pacificus	Thermococci	1.86	43	1.36127	0.902499	1.70848	1.05332	0.981242	1.00784	1.15554	0.9532
A132	Methanothermobacter sp.	Methanomada	1.73	49.36	1.36226	0.902321	1.74462	1.04077	1.14497	0.950984	1.12915	0.995692
A133	Thermococcus chitonophagus	Thermococci	1.96	44.9	1.36419	0.901978	1.51378	1.12711	0.968028	1.01363	1.32532	0.924974
A134	Methanothermobacter wolfeii	Methanomada	1.69	48.9	1.37049	0.900863	1.75589	1.0317	1.12702	0.956134	1.13947	0.982712
A135	Thermococcus litoralis	Thermococci	2.22	43.1	1.37965	0.899265	1.73266	1.07279	0.996639	1.00137	1.25913	0.932294
A136	Methanothermobacter marburgensis str. Marburg	Methanomada	1.64	48.59	1.39664	0.896372	1.87425	1.05925	1.13478	0.95388	1.12216	0.993014
A137	Methanococcus maripaludis C7	Methanomada	1.77	33.3	1.46671	0.885323	1.88496	0.964683	0.882202	1.05748	0.929753	1.05519
A138	Pyrococcus horikoshii	Thermococci	1.74	41.9	1.47544	0.884036	1.67515	1.1079	0.889248	1.05341	1.22691	0.966704
A139	Pyrococcus sp. NA2	Thermococci	1.86	42.7	1.48587	0.882526	1.663	1.15773	0.9533	1.02035	1.25442	0.937775
A140	Thermococcus barophilus	Thermococci	2.06	41.71	1.50445	0.879898	2.00116	1.09231	1.0275	0.989223	1.13471	0.958603
A141	Sulfolobus metallicus	Thermoprotei	2.21	38.6	1.50539	0.879768	1.6788	1.11052	0.82592	1.09385	1.11855	1.05184
A142	Methanobrevibacter thaueri	Methanomada	2.24	36.9	1.51968	0.877804	1.8464	1.03831	0.945529	1.02401	0.970666	1.01789
A143	Methanothermobacter tenebrarum	Methanomada	1.47	40	1.54228	0.87479	2.3276	1.12211	0.913509	1.04009	0.940086	1.04954
A144	Thermococcus sibiricus MM 739	Thermococci	1.85	40.2	1.57715	0.870346	2.20624	1.13894	0.945275	1.02414	1.15438	0.95868
A145	Methanococcus vannielii SB	Methanomada	1.72	31.3	1.58717	0.869114	2.17463	0.964007	0.812666	1.10356	0.906996	1.10603
A146	Staphylothermus hellenicus	Thermoprotei	1.58	36.8	1.60235	0.867283	2.2704	1.06467	0.779505	1.13013	0.94123	1.1992
A147	Methanococcus voltae A3	Methanomada	1.94	28.6	1.60331	0.867169	2.18965	0.946691	0.735418	1.17158	0.813465	1.28722
A148	Saccharolobus solfataricus	Thermoprotei	3.03	35.8	1.61474	0.865819	1.96825	1.08114	0.768988	1.13933	1.04295	1.15083
A149	Thermococcus paralvinellae	Thermococci	1.96	40.3	1.61732	0.865517	2.10403	1.13543	0.980174	1.0083	1.21037	0.941567
A150	Staphylothermus marinus	Thermoprotei	1.57	35.7	1.63522	0.863458	2.32923	1.0528	0.766959	1.14115	0.939703	1.20968
A151	Methanobacteriaceae archaeon	Methanomada	1.86	35.4	1.64561	0.862288	3.39345	1.03148	0.824893	1.09459	0.859843	1.17008
A152	Pyrococcus furiosus	Thermococci	1.91	40.8	1.65267	0.861503	2.12451	1.18961	0.919194	1.03711	1.23851	0.948425
A153	Methanobacterium subterraneum	Methanomada	2.52	39.4	1.65914	0.860791	2.20343	1.1299	0.919096	1.03716	0.975396	1.02434
A154	Acidianus hospitalis W1	Thermoprotei	2.14	34.1	1.66844	0.859778	2.14409	1.03311	0.755235	1.15198	0.994976	1.15749
A155	Sulfolobus islandicus L.S.2.15	Thermoprotei	2.74	35.1	1.68379	0.858137	2.00357	1.08758	0.754608	1.15257	1.04076	1.16535
A156	Candidatus Acidianus copahuensis	Thermoprotei	2.45	35.6	1.68624	0.857879	2.0633	1.08979	0.776137	1.13303	1.06684	1.1085
A157	Methanobacterium sp. MB1	Methanomada	2.03	39.7	1.69121	0.857357	2.2699	1.18032	0.901231	1.0467	1.01249	1.01722
A158	Sulfolobus sp. A20	Thermoprotei	2.69	34.8	1.72404	0.854001	2.01903	1.08959	0.742608	1.16427	1.03626	1.18551
A159	Methanobacterium paludis	Methanomada	2.55	35.7	1.72815	0.853592	2.65732	1.08307	0.892275	1.05169	0.924776	1.05961
A160	Methanosphaera sp. BMS	Methanomada	2.87	32.9	1.72981	0.853427	2.07764	1.03439	0.789372	1.12186	0.933414	1.12588
A161	Methanobacterium formicicum DSM 3637	Methanomada	2.68	38	1.74431	0.852004	2.45788	1.1259	0.90087	1.04689	0.948958	1.04328
A162	Sulfolobus acidocaldarius	Thermoprotei	2.23	36.7	1.75564	0.850913	2.07891	1.19287	0.78227	1.12778	1.08745	1.11253
A163	Methanobacterium congolense	Methanomada	2.47	38.48	1.75948	0.850547	2.2701	1.15445	0.956257	1.01897	1.02789	0.992272
A164	Methanobacterium bryantii	Methanomada	3.47	33.2	1.78943	0.847755	3.18374	1.03824	0.823135	1.09585	0.873613	1.1397
A165	Methanobacterium veterum	Methanomada	3.37	33.2	1.79538	0.847213	3.17446	1.03973	0.821138	1.0973	0.873169	1.14202
A166	Methanobacterium arcticum	Methanomada	3.39	33.2	1.79673	0.84709	3.18324	1.03941	0.820625	1.09767	0.872356	1.1431
A167	Acidianus brierleyi	Thermoprotei	2.95	31.9	1.80216	0.846601	2.36535	1.02531	0.724166	1.18351	0.960267	1.20796
A168	Methanothermococcus sp. JdFR-03	Methanomada	1.48	33.1	1.80272	0.846551	2.41772	1.04407	0.812942	1.10335	0.923414	1.10578
A169	Methanothermococcus thermolithotrophicus	Methanomada	1.69	32.8	1.83126	0.844036	2.41776	1.04506	0.808846	1.10644	0.921473	1.10861
A170	Methanobacterium lacus	Methanomada	2.58	35.8	1.87135	0.840657	2.42416	1.13689	0.888218	1.054	1.02288	1.01164
A171	Acidianus sulfidivorans	Thermoprotei	2.29	31.1	1.87367	0.840467	2.33485	1.02198	0.71574	1.19285	0.960795	1.20011
A172	Methanobrevibacter millerae	Methanomada	2.54	31.8	1.88382	0.839641	2.72605	1.02201	0.835576	1.08708	0.914642	1.08379
A173	Sulfurisphaera tokodaii	Thermoprotei	2.69	32.8	1.89169	0.839007	2.53606	1.06582	0.735562	1.17144	0.991576	1.17549
A174	Methanocaldococcus vulcanius M7	Methanomada	1.76	31.59	1.89502	0.838741	2.61462	1.0025	0.821748	1.09685	0.852507	1.1374
A175	Methanococcus aeolicus Nankai-3	Methanomada	1.57	30	1.90298	0.83811	2.56614	0.985302	0.785282	1.12525	0.79042	1.23915
A176	Methanobrevibacter ruminantium M1	Methanomada	2.94	32.6	2.00293	0.830678	2.75798	1.06995	0.8355	1.08713	0.903724	1.09449
A177	Acidianus manzaensis	Thermoprotei	2.69	30.6	2.02697	0.829018	2.547	1.03375	0.707653	1.20217	0.967192	1.19478
A178	Methanotorris igneus	Methanomada	1.85	32.3	2.07539	0.82581	3.10471	1.03897	0.8356	1.08706	0.91165	1.08184
A179	Methanobrevibacter gottschalkii DSM 11977	Methanomada	1.88	30	2.12459	0.822724	3.26218	1.02494	0.804194	1.11002	0.89345	1.11161
A180	Methanothermococcus okinawensis	Methanomada	1.68	29.28	2.1262	0.822626	2.84736	1.00135	0.766615	1.14146	0.80175	1.23521
A181	Methanococcales archaeon HHB	Methanomada	1.31	35.3	2.12975	0.82241	2.5906	1.12069	0.753538	1.15359	0.956908	1.15191
A182	Methanotorris formicicus Mc-S-70	Methanomada	1.82	32.4	2.14235	0.82165	2.93966	1.04216	0.831861	1.08966	0.930099	1.06981
A183	Methanobrevibacter smithii ATCC 35061	Methanomada	1.85	31	2.16563	0.820274	2.92304	1.04495	0.797653	1.11516	0.901673	1.11235
A184	Methanocaldococcus fervens	Methanomada	1.51	32.21	2.18208	0.819322	3.26622	1.0459	0.810748	1.105	0.909	1.09742
A185	Methanobrevibacter sp. AbM4	Methanomada	2	29	2.22245	0.817053	3.19103	1.02839	0.746166	1.16074	0.851902	1.208
A186	Methanobrevibacter boviskoreani JH1	Methanomada	2.05	29	2.24857	0.815635	3.18113	1.02893	0.745342	1.16155	0.853836	1.20458
A187	Methanocaldococcus sp. FS406-22	Methanomada	1.77	32	2.42559	0.806939	3.68731	1.06822	0.798566	1.11443	0.900831	1.10868
A188	Methanobrevibacter oralis	Methanomada	2.14	27.7	2.45732	0.805531	3.70647	1.01651	0.746022	1.16088	0.870999	1.16575
A189	Methanocaldococcus jannaschii	Methanomada	1.74	31.27	2.4954	0.803894	3.77539	1.05752	0.794023	1.11807	0.886917	1.1186
A190	Methanocaldococcus bathoardescens	Methanomada	1.61	30.8	2.53719	0.802161	4.21937	1.04851	0.789967	1.12137	0.889104	1.11727
A191	Methanosphaera cuniculi	Methanomada	1.93	28	2.62188	0.79884	3.1003	1.02387	0.714263	1.19453	0.916321	1.15412
A192	Methanobrevibacter cuticularis	Methanomada	2.61	26.8	2.70997	0.795632	4.13248	1.02453	0.71816	1.19013	0.841013	1.22594
A193	Methanobrevibacter filiformis	Methanomada	2.61	27	2.82564	0.791759	4.08439	1.03368	0.712532	1.19651	0.834382	1.24176
A194	Methanobrevibacter olleyae	Methanomada	2.2	26.9	2.84868	0.791029	4.49944	1.03103	0.714902	1.1938	0.851998	1.21434
A195	Methanobrevibacter arboriphilus ANOR1	Methanomada	2.22	25.5	2.99237	0.786758	4.89942	1.01462	0.706805	1.20317	0.81309	1.26069
A196	Methanobrevibacter curvatus	Methanomada	2.41	25.7	3.01713	0.786068	4.60296	1.01928	0.723774	1.18394	0.834697	1.20861
A197	Methanosphaera stadtmanae DSM 3091	Methanomada	1.77	27.6	3.08277	0.784297	4.1789	1.05204	0.698452	1.21322	0.889152	1.19832
A198	Methanobrevibacter wolinii	Methanomada	2.04	24.2	3.41048	0.776569	5.1087	0.999744	0.679311	1.23789	0.822391	1.25874
A199	Methanocaldococcus villosus	Methanomada	1.25	29.5	4.10498	0.764579	9.92821	1.11424	0.7278	1.17959	0.880602	1.1653
A200	Methanocaldococcus infernus	Methanomada	1.33	33.6	4.30941	0.761838	8.76967	1.18149	0.766424	1.14163	0.914353	1.10934

## Sheet: Bacteria
NO.	Name	Group	Genome length(MB)	(G+C)%	CG1 separability	CG0 separability	CG1 conservatism	CG0 conservatism	TA1 separability	TA0 separability	TA1 conservatism	TA0 conservatism
E001	Agrococcus sp. SGAir0287	Actinobacteria	3.08	73	0.524639	1.58439	0.830568	1.69444	3.27868	0.779473	2.8936	0.961089
E002	Agrococcus jejuensis	Actinobacteria	3.4	72.6	0.529524	1.56662	0.826458	1.69313	3.22751	0.780671	2.86329	0.962964
E003	Agrococcus carbonis	Actinobacteria	2.77	73	0.545093	1.51452	0.823038	1.6634	3.01098	0.786238	2.88979	0.96521
E004	Beutenbergia cavernae DSM 12333	Actinobacteria	4.67	73.1	0.54689	1.50891	0.861701	1.59799	2.98042	0.787096	2.60253	0.977603
E005	Curtobacterium sp. MR_MD2014	Actinobacteria	3.44	72	0.553224	1.48976	0.886582	1.54882	3.0239	0.785881	2.63569	0.988232
E006	Agromyces aureus	Actinobacteria	4.37	70.4	0.566556	1.45229	0.88929	1.60786	2.72925	0.794961	2.64503	0.998971
E007	Microbacterium sediminis	Actinobacteria	2.92	71.66	0.57209	1.43778	0.873389	1.55691	2.71967	0.795293	2.71791	0.988941
E008	Curtobacterium pusillum	Actinobacteria	4.54	70.38	0.572556	1.43659	0.926441	1.4972	2.87605	0.790179	2.46132	1.01628
E009	Agromyces sp. MF30-A	Actinobacteria	3.05	69.8	0.576684	1.42616	0.891711	1.59387	2.66662	0.797181	2.66689	1.00699
E010	Microbacterium paludicola	Actinobacteria	3.41	70.1	0.5784	1.42191	0.914459	1.5628	2.58998	0.800062	2.64846	1.00677
E011	Microbacterium lemovicicum	Actinobacteria	3.56	70.9	0.583681	1.40915	0.898401	1.50146	2.72638	0.79506	2.70305	1.00536
E012	Microbacterium hominis	Actinobacteria	3.62	70.8	0.583926	1.40857	0.897792	1.52407	2.67829	0.796759	2.62447	1.00852
E013	Microbacterium testaceum StLB037	Actinobacteria	3.98	70.3	0.584613	1.40695	0.918112	1.52859	2.66113	0.797381	2.63828	1.0177
E014	Microbacterium oleivorans	Actinobacteria	3	69	0.592729	1.38833	0.946593	1.50569	2.59005	0.800059	2.55591	1.03352
E015	Leucobacter sp. DSM 101948	Actinobacteria	3.21	70.5	0.593246	1.38717	0.884374	1.52025	2.49119	0.804072	2.73403	0.996758
E016	Microbacterium chocolatum	Actinobacteria	3.17	69.99	0.593996	1.38551	0.921099	1.49893	2.60547	0.799465	2.63374	1.02256
E017	Actinoalloteichus hoggarensis	Actinobacteria	6.61	71.1	0.595802	1.38153	0.908453	1.46527	2.63921	0.79819	2.88637	1.00887
E018	Actinomyces radicidentis	Actinobacteria	3.05	72.6	0.597612	1.37759	0.851354	1.42975	2.77768	0.793321	2.72881	0.98516
E019	Microbacterium aurum	Actinobacteria	3.42	69.9	0.600046	1.37237	0.901947	1.53217	2.46218	0.805318	2.60027	1.0179
E020	Microbacterium foliorum	Actinobacteria	3.57	68.7	0.603396	1.36531	0.941948	1.45155	2.56921	0.800876	2.62179	1.03213
E021	Actinomadura amylolytica	Actinobacteria	6.8	72.8	0.608925	1.35399	0.882484	1.3806	2.60892	0.799332	2.61474	0.992263
E022	Leucobacter triazinivorans	Actinobacteria	3.48	69.4	0.609682	1.35247	0.915278	1.49498	2.37799	0.809132	2.63042	1.02063
E023	Acidimicrobium ferrooxidans DSM 10331	Actinobacteria	2.16	68.3	0.610732	1.35037	0.955258	1.42465	2.49407	0.80395	2.36477	1.04229
E024	Microbacterium oxydans	Actinobacteria	3.91	68.2	0.611445	1.34895	0.977946	1.39312	2.56761	0.80094	2.51798	1.0469
E025	Rathayibacter tritici	Actinobacteria	3.35	69.5	0.613294	1.34531	0.919724	1.49852	2.29797	0.813054	2.62521	1.01941
E026	Actinoalloteichus sp. ADI127-7	Actinobacteria	7.12	70.1	0.615605	1.34082	0.927534	1.40504	2.53287	0.802337	2.85155	1.02309
E027	Rathayibacter rathayi	Actinobacteria	3.1	69.4	0.61847	1.33533	0.911659	1.50249	2.24787	0.815672	2.644	1.01818
E028	Kocuria rosea	Actinobacteria	3.95	72.8	0.621424	1.32978	0.875325	1.34111	2.7151	0.795453	2.77445	0.994986
E029	Bifidobacterium choerinum	Actinobacteria	2.26	65.55	0.631105	1.31224	0.901015	1.60018	1.94028	0.835231	2.31558	1.0117
E030	Kocuria palustris	Actinobacteria	2.85	70.5	0.634954	1.30554	0.940725	1.26018	2.84009	0.791299	2.85856	1.02389
E031	Actinoalloteichus hymeniacidonis	Actinobacteria	6.31	68.1	0.637674	1.3009	0.974425	1.36493	2.26814	0.814597	2.45114	1.04738
E032	Actinomyces howellii	Actinobacteria	3.15	71.7	0.638021	1.30031	0.898897	1.28863	2.55828	0.801311	2.70388	0.997967
E033	Kocuria sp. BT304	Actinobacteria	2.76	71.2	0.644512	1.28954	0.922671	1.26264	2.70915	0.795661	2.6253	1.02434
E034	Arthrobacter sp. MN05-02	Actinobacteria	3.64	68.81	0.645749	1.28753	0.955842	1.33067	2.2473	0.815703	2.36362	1.03813
E035	Kocuria rhizophila	Actinobacteria	2.7	71.2	0.647364	1.28493	0.917481	1.26608	2.64613	0.797933	2.65401	1.02159
E036	Kocuria rhizophila DC2201	Actinobacteria	2.7	71.2	0.64739	1.28488	0.917514	1.26602	2.64579	0.797945	2.65431	1.02159
E037	Actinomyces gaoshouyii	Actinobacteria	2.36	71.1	0.651019	1.27912	0.89383	1.29708	2.43136	0.80668	2.67539	1.00797
E038	Cryobacterium sp. GCJ02	Actinobacteria	4.39	68.4	0.655422	1.27229	0.954106	1.32856	2.24169	0.816005	2.4836	1.05163
E039	Cryobacterium arcticum	Actinobacteria	4.35	68.38	0.65611	1.27123	0.952282	1.32909	2.23054	0.81661	2.50392	1.0497
E040	Acidipropionibacterium acidipropionici	Actinobacteria	3.65	68.8	0.675724	1.24278	0.939751	1.22668	2.5097	0.803293	2.54739	1.05321
E041	Acidipropionibacterium virtanenii	Actinobacteria	3.43	68.4	0.676817	1.24128	0.952133	1.22669	2.4684	0.805048	2.49494	1.06252
E042	Brevibacterium linens	Actinobacteria	3.86	64.2	0.68172	1.23465	0.988482	1.31278	2.20856	0.817823	2.59238	1.13035
E043	Bifidobacterium pseudolongum	Actinobacteria	2.03	63.3	0.696786	1.21528	0.958848	1.35298	1.87083	0.8407	2.12641	1.09205
E044	Bifidobacterium bifidum	Actinobacteria	2.21	62.7	0.698656	1.21297	1.04046	1.32918	1.78638	0.848034	1.99366	1.10423
E045	Actinomyces naeslundii	Actinobacteria	3.04	68.4	0.703452	1.20716	0.960714	1.19022	2.18943	0.818901	2.51391	1.04814
E046	Actinomyces oris	Actinobacteria	3.04	68.5	0.704387	1.20604	0.958987	1.19039	2.18043	0.819416	2.5279	1.04691
E047	Actinomyces slackii	Actinobacteria	3.22	70	0.705264	1.205	0.930196	1.17184	2.35166	0.810389	2.78064	1.02078
E048	Alistipes sp. 5CBH24	Bacteroidetes	3.3	58.5	0.71958	1.18855	1.04336	1.44581	1.42363	0.891955	1.51709	1.05014
E049	Alistipes sp. 6CPBBH3	Bacteroidetes	3.3	58.4	0.721815	1.18608	1.05194	1.43211	1.42231	0.892166	1.50146	1.0546
E050	Brevibacterium aurantiacum	Actinobacteria	4.21	62.6	0.72522	1.18237	1.03795	1.20338	2.08289	0.825329	2.45487	1.194
E051	Bifidobacterium animalis	Actinobacteria	1.94	60.5	0.734214	1.17283	1.0681	1.22802	1.75571	0.850906	1.87474	1.1596
E052	Rathayibacter toxicus	Actinobacteria	2.35	61.5	0.736274	1.1707	1.04196	1.3647	1.60847	0.866556	2.12111	1.144
E053	Arthrobacter sp. FB24	Actinobacteria	5.07	65.42	0.737973	1.16896	0.976978	1.19861	1.94885	0.834588	2.39654	1.11754
E054	Bifidobacterium adolescentis	Actinobacteria	2.09	59.2	0.738028	1.1689	1.10139	1.23302	1.66122	0.860563	1.82035	1.14423
E055	Treponema brennaborense DSM 12168	Spirochaetales	3.06	51.5	0.74952	1.15746	1.03261	1.20746	1.20688	0.934771	1.11494	1.00477
E056	Arthrobacter sp. Hiyo4	Actinobacteria	3.78	65	0.750122	1.15688	0.978048	1.17714	1.92209	0.836618	2.43094	1.11893
E057	Bifidobacterium angulatum	Actinobacteria	2.02	59.4	0.752719	1.15438	1.14284	1.18341	1.58333	0.869584	1.59242	1.142
E058	Alistipes sp. 3BBH6	Bacteroidetes	3.51	58	0.753219	1.1539	1.0708	1.29231	1.36926	0.901079	1.36612	1.06486
E059	Bifidobacterium dentium	Actinobacteria	2.64	58.5	0.753603	1.15353	1.16522	1.18828	1.58858	0.868942	1.6062	1.16507
E060	Arthrobacter sp. PGP41	Actinobacteria	4.27	65.4	0.754705	1.15248	0.982598	1.15514	1.94329	0.835004	2.38591	1.11213
E061	Bifidobacterium longum	Actinobacteria	2.26	60.11	0.756401	1.15088	1.09083	1.20209	1.60712	0.866716	1.76446	1.14485
E062	Alistipes sp. Marseille-P5997	Bacteroidetes	3.27	58.6	0.758025	1.14935	1.08935	1.24109	1.50963	0.87918	1.50933	1.14383
E063	Alistipes finegoldii DSM 17242	Bacteroidetes	3.73	56.6	0.759875	1.14763	1.041	1.32128	1.34918	0.904687	1.41871	1.05572
E064	Bifidobacterium breve	Actinobacteria	2.27	58.9	0.78333	1.12689	1.12076	1.1448	1.56795	0.871495	1.69292	1.18179
E065	Cronobacter universalis	Proteobacteria	4.44	57.87	0.784825	1.12563	0.888209	1.2637	1.31433	0.911283	1.43933	0.995543
E066	Arthrobacter sp. Rue61a	Actinobacteria	5.08	62.23	0.7855	1.12506	1.08873	1.10075	1.83448	0.843758	2.04977	1.24207
E067	Cronobacter dublinensis subsp. dublinensis LMG 23823	Proteobacteria	4.63	57.76	0.786229	1.12446	0.899595	1.25426	1.3136	0.911426	1.42153	1.00068
E068	Cronobacter muytjensii ATCC 51329	Proteobacteria	4.36	57.7	0.78817	1.12285	0.897306	1.25219	1.31128	0.911882	1.39908	1.00336
E069	Cronobacter turicensis z3032	Proteobacteria	4.6	57.23	0.794667	1.11755	0.899835	1.23795	1.29982	0.914162	1.38149	1.0035
E070	Arthrobacter sp. PAMC 25486	Actinobacteria	4.59	62.8	0.796754	1.11588	0.990576	1.12047	1.89078	0.839081	2.66361	1.21162
E071	Geobacillus genomosp. 3	Firmicutes	3.49	52.82	0.800554	1.11286	1.03353	1.13752	1.37065	0.900835	1.58833	1.02744
E072	Bifidobacterium actinocoloniiforme DSM 22766	Actinobacteria	1.83	62.7	0.801678	1.11198	1.09253	1.07399	1.65436	0.861317	2.15558	1.11113
E073	Cronobacter malonaticus	Proteobacteria	4.56	56.83	0.802458	1.11137	0.902874	1.22262	1.28753	0.916667	1.37685	1.0021
E074	Pluralibacter gergoviae	Proteobacteria	5.49	59.1	0.80667	1.10811	0.872693	1.23065	1.3152	0.911112	1.57304	0.985283
E075	Cronobacter sakazakii	Proteobacteria	4.66	56.63	0.806829	1.10799	0.910649	1.20912	1.29401	0.91534	1.35913	1.01144
E076	Geobacillus subterraneus	Firmicutes	3.47	52.2	0.809561	1.1059	1.03497	1.124	1.34315	0.905797	1.5779	1.01765
E077	Geobacillus sp. C56-T3	Firmicutes	3.65	52.5	0.809813	1.10571	1.03498	1.11393	1.42222	0.89218	1.66491	1.05029
E078	Geobacillus stearothermophilus	Firmicutes	3.47	52.1	0.810903	1.10488	1.03457	1.11727	1.42632	0.891525	1.70716	1.05624
E079	Geobacillus thermoleovorans	Firmicutes	3.5	52.29	0.811613	1.10435	1.0321	1.11209	1.40483	0.895009	1.64544	1.0409
E080	Arthrobacter alpinus	Actinobacteria	4.05	62.2	0.814703	1.10203	0.996061	1.10479	1.76355	0.850161	2.38364	1.20278
E081	Spirochaeta thermophila DSM 6192	Spirochaetales	2.47	61.9	0.814992	1.10182	1.20143	0.993019	1.67195	0.8594	1.6223	1.05177
E082	Tannerella sp. oral taxon HOT-286	Bacteroidetes	2.97	56.5	0.815223	1.10165	1.0842	1.18374	1.33939	0.906494	1.4271	1.13724
E083	Geobacillus lituanicus	Firmicutes	3.5	52.17	0.815936	1.10112	1.03438	1.11032	1.37527	0.900025	1.60382	1.03512
E084	Geobacillus kaustophilus HTA426	Firmicutes	3.59	51.99	0.819484	1.0985	1.03334	1.1034	1.38753	0.897912	1.62403	1.04048
E085	Klebsiella quasipneumoniae	Proteobacteria	6.03	57.24	0.820455	1.09779	0.90374	1.18008	1.32204	0.909785	1.51614	1.00322
E086	Cronobacter condimenti 1330	Proteobacteria	4.5	55.74	0.820513	1.09775	0.929107	1.18345	1.2651	0.921403	1.26504	1.02632
E087	Geobacillus thermocatenulatus	Firmicutes	3.74	51.9	0.82538	1.09424	1.03237	1.09662	1.38818	0.897801	1.62513	1.04575
E088	Klebsiella michiganensis	Proteobacteria	6.42	55.87	0.826786	1.09324	0.9404	1.15697	1.24298	0.926289	1.27817	1.00811
E089	Klebsiella pneumoniae	Proteobacteria	5.63	57.1	0.831719	1.08976	0.906374	1.16954	1.2928	0.915586	1.44645	1.00701
E090	Spirochaeta thermophila DSM 6578	Spirochaetales	2.56	60.9	0.832158	1.08945	1.21598	0.984431	1.63303	0.863708	1.58118	1.06935
E091	Raoultella ornithinolytica	Proteobacteria	5.52	57.5	0.834364	1.08792	0.965553	1.13161	1.27515	0.919254	1.29338	1.03161
E092	Actinomyces israelii	Actinobacteria	2.57	64.1	0.834378	1.08791	0.974124	1.07644	1.62612	0.864498	1.98343	1.07242
E093	Turneriella parva DSM 21527	Spirochaetales	4.41	53.6	0.835498	1.08713	0.936717	1.14281	1.32606	0.909012	1.6093	1.0139
E094	Enterobacter roggenkampii	Proteobacteria	4.9	56.04	0.838785	1.08488	1.02342	1.09641	1.31265	0.911612	1.37978	1.05031
E095	Kosakonia cowanii	Proteobacteria	4.69	56.2	0.838961	1.08476	0.904145	1.15649	1.28771	0.91663	1.38905	1.01165
E096	Klebsiella aerogenes	Proteobacteria	5.77	57.2	0.839657	1.08429	0.901534	1.17798	1.20181	0.936016	1.24389	0.999772
E097	Klebsiella variicola	Proteobacteria	5.52	57.6	0.840316	1.08384	0.918687	1.14834	1.29423	0.915294	1.41222	1.01825
E098	Enterobacter cancerogenus	Proteobacteria	4.8	55.8	0.840969	1.0834	1.02462	1.09473	1.30048	0.91403	1.32889	1.05392
E099	Raoultella planticola	Proteobacteria	5.43	55.8	0.842108	1.08263	0.967414	1.12181	1.26838	0.920696	1.27198	1.03738
E100	Kluyvera georgiana	Proteobacteria	5.01	55	0.842964	1.08206	0.978132	1.1185	1.2436	0.926149	1.29169	1.01985
E101	Klebsiella oxytoca	Proteobacteria	5.86	55.1	0.845093	1.08063	0.947374	1.1348	1.23546	0.928002	1.2602	1.021
E102	Enterobacter asburiae	Proteobacteria	5.05	55.5	0.847355	1.07914	1.02809	1.08645	1.29529	0.915078	1.3476	1.05248
E103	Citrobacter rodentium ICC168	Proteobacteria	5.44	54.53	0.849357	1.07782	0.940598	1.12478	1.23241	0.928706	1.20984	1.02497
E104	Raoultella electrica	Proteobacteria	5.79	55.04	0.852414	1.07583	0.961067	1.11529	1.25086	0.924522	1.24754	1.0384
E105	Atlantibacter hermannii	Proteobacteria	4.55	54.1	0.854768	1.0743	0.979252	1.09723	1.24197	0.926519	1.15041	1.05436
E106	Synechococcus sp. WH 7803	Cyanobacteria	2.37	60.2	0.855043	1.07413	1.1678	0.987346	2.1472	0.821361	2.99416	1.36489
E107	Enterobacter cloacae	Proteobacteria	5.13	55.07	0.85644	1.07323	1.03257	1.07383	1.28286	0.917637	1.28809	1.06122
E108	Kosakonia sacchari	Proteobacteria	4.9	53.7	0.858459	1.07195	0.954215	1.10133	1.251	0.924492	1.23067	1.0329
E109	Citrobacter koseri	Proteobacteria	4.58	53.9	0.859328	1.0714	0.970394	1.09777	1.2367	0.927718	1.18852	1.04228
E110	Cedecea neteri	Proteobacteria	4.88	55.1	0.861393	1.07009	1.01595	1.06837	1.25663	0.923247	1.2979	1.0286
E111	Bifidobacterium indicum LMG 11587 = DSM 20214	Actinobacteria	1.73	60.5	0.862521	1.06939	1.22438	0.974549	1.69044	0.857437	1.71066	1.17534
E112	Bifidobacterium coryneforme	Actinobacteria	1.76	60.5	0.862758	1.06924	1.22109	0.975064	1.6899	0.857495	1.70861	1.17509
E113	Leclercia adecarboxylata	Proteobacteria	5.06	55.5	0.86513	1.06776	1.02304	1.06072	1.29392	0.915357	1.33411	1.05218
E114	Lelliottia amnigena	Proteobacteria	4.47	52.9	0.867195	1.06649	1.06401	1.05036	1.27294	0.919723	1.19601	1.0875
E115	Kosakonia radicincitans	Proteobacteria	5.69	54	0.868516	1.06567	0.968565	1.08099	1.25295	0.924059	1.21237	1.04198
E116	Spirochaeta africana DSM 8902	Spirochaetales	3.29	57.8	0.871941	1.06359	1.00951	1.04339	1.35235	0.904109	1.21077	1.08577
E117	Geobacillus thermodenitrificans	Firmicutes	3.77	48.98	0.872901	1.06301	1.11717	1.01889	1.24463	0.925917	1.33919	1.01775
E118	Salmonella enterica	Proteobacteria	4.95	52.22	0.873845	1.06244	0.950047	1.09916	1.14305	0.951525	1.04181	1.03383
E119	Citrobacter amalonaticus	Proteobacteria	4.9	53.7	0.880965	1.05821	1.03817	1.04769	1.25204	0.924262	1.18172	1.0831
E120	Synechococcus sp. WH 8102	Cyanobacteria	2.43	59.4	0.881915	1.05765	1.11445	0.992143	1.82466	0.84461	3.21319	1.24825
E121	Citrobacter farmeri	Proteobacteria	5.72	53.09	0.884112	1.05637	1.05142	1.04044	1.24994	0.924727	1.16727	1.09105
E122	Synechococcus sp. RCC307	Cyanobacteria	2.22	60.8	0.886396	1.05504	1.06639	0.995298	1.98208	0.832156	2.66862	1.15251
E123	Synechococcus sp. CC9605	Cyanobacteria	2.51	59.2	0.887081	1.05465	1.12766	0.985387	1.86465	0.84121	3.10107	1.28717
E124	Bifidobacterium asteroides DSM 20089	Actinobacteria	2.19	60	0.889812	1.05309	1.15729	0.97835	1.616	0.865672	2.03144	1.1527
E125	Prevotella dentalis DSM 3688	Bacteroidetes	3.29	56	0.89333	1.05109	0.965482	1.06358	1.37385	0.900274	1.4265	1.14942
E126	Citrobacter werkmanii	Proteobacteria	5.06	52.2	0.894369	1.05051	1.06163	1.02628	1.19914	0.936679	1.11473	1.06091
E127	Kluyvera intermedia	Proteobacteria	4.74	52.6	0.895019	1.05014	1.02395	1.04279	1.18525	0.940181	1.13168	1.0467
E128	Salmonella bongori	Proteobacteria	4.47	51.3	0.896703	1.0492	0.97613	1.05964	1.12481	0.956782	0.992562	1.04766
E129	Citrobacter freundii	Proteobacteria	4.96	51.7	0.898307	1.04831	1.03368	1.03399	1.19317	0.93817	1.09926	1.06346
E130	Citrobacter youngae	Proteobacteria	4.87	51.8	0.904832	1.04473	1.05615	1.01849	1.18125	0.941211	1.09701	1.05281
E131	Tannerella forsythia 3313	Bacteroidetes	3.35	47.1	0.905294	1.04448	1.1996	0.979548	1.11352	0.960154	0.897753	1.10146
E132	Tannerella forsythia KS16	Bacteroidetes	3.39	47.2	0.905398	1.04442	1.19832	0.979891	1.11781	0.958861	0.902019	1.1021
E133	Tannerella forsythia 92A2	Bacteroidetes	3.41	47	0.910163	1.04186	1.19783	0.975867	1.11193	0.960635	0.896575	1.10127
E134	Shimwellia blattae	Proteobacteria	4.15	56.5	0.910412	1.04173	0.90604	1.07242	1.23201	0.928798	1.22837	1.00838
E135	Shigella boydii	Proteobacteria	4.57	51.2	0.913897	1.03988	1.0697	1.00387	1.17904	0.941782	1.07249	1.05449
E136	Shigella flexneri	Proteobacteria	4.65	50.8	0.917871	1.0378	1.07065	1.0012	1.17068	0.943974	1.06979	1.05028
E137	Shigella sonnei	Proteobacteria	4.94	51	0.920179	1.0366	1.07076	0.999532	1.17518	0.942791	1.06343	1.05666
E138	Shigella dysenteriae	Proteobacteria	4.58	50.94	0.923359	1.03497	1.06271	1.00059	1.16984	0.944197	1.07794	1.04838
E139	Synechococcus elongatus PCC 6301	Cyanobacteria	2.7	55.5	0.925149	1.03406	0.916594	1.06139	1.42904	0.891093	1.81172	1.11964
E140	Escherichia coli 042	Proteobacteria	5.36	50.58	0.925315	1.03397	1.07366	0.994961	1.16421	0.945699	1.04053	1.05601
E141	Synechococcus elongatus PCC 7942	Cyanobacteria	2.74	55.46	0.92679	1.03322	0.915379	1.06127	1.42652	0.891494	1.81117	1.11849
E142	Treponema pallidum subsp. pertenue str. CDC2	Spirochaetales	1.14	52.8	0.931404	1.03091	0.921278	1.06622	1.20905	0.934244	1.30071	1.05346
E143	Treponema pallidum subsp. pertenue str. Gauthier	Spirochaetales	1.14	52.8	0.93142	1.0309	0.921371	1.06617	1.2089	0.93428	1.29968	1.0536
E144	Treponema pallidum str. Fribourg-Blanc	Spirochaetales	1.14	52.8	0.931428	1.03089	0.92103	1.06636	1.20901	0.934253	1.30102	1.0534
E145	Treponema pallidum subsp. pallidum str. Mexico A	Spirochaetales	1.14	52.8	0.931513	1.03085	0.921125	1.0662	1.20897	0.934263	1.29958	1.05353
E146	Treponema pallidum subsp. pertenue str. SamoaD	Spirochaetales	1.14	52.8	0.931566	1.03083	0.920964	1.06629	1.20882	0.934298	1.30015	1.05342
E147	Treponema pallidum subsp. pallidum DAL-1	Spirochaetales	1.14	52.8	0.931596	1.03081	0.920508	1.06654	1.20878	0.934308	1.29969	1.05338
E148	Treponema pallidum subsp. pallidum str. Chicago	Spirochaetales	1.14	52.8	0.931663	1.03078	0.920473	1.0665	1.20863	0.934345	1.29944	1.05328
E149	Treponema pallidum subsp. pallidum SS14	Spirochaetales	1.14	52.8	0.931732	1.03074	0.921093	1.06606	1.20858	0.934358	1.29845	1.05349
E150	Treponema pallidum subsp. pallidum str. Nichols	Spirochaetales	1.14	52.8	0.931828	1.0307	0.920679	1.06624	1.20842	0.934396	1.29865	1.05327
E151	Escherichia albertii	Proteobacteria	4.92	50	0.934496	1.02937	1.07731	0.988834	1.13987	0.952424	1.00506	1.05383
E152	Synechococcus sp. CC9902	Cyanobacteria	2.23	54.2	0.944228	1.02464	1.21518	0.948825	1.57606	0.870482	2.07503	1.39694
E153	Bacillus glycinifermentans	Firmicutes	4.61	46.1	0.951759	1.02107	1.19422	0.949605	1.20601	0.934985	1.11584	1.03521
E154	Synechococcus sp. JA-3-3Ab	Cyanobacteria	2.93	60.2	0.953214	1.02039	1.04581	0.986654	1.56173	0.872281	2.05757	1.06416
E155	Anoxybacillus amylolyticus	Firmicutes	3.16	43.63	0.954219	1.01992	1.15308	0.958041	1.0661	0.975381	1.12295	0.968987
E156	Escherichia fergusonii	Proteobacteria	4.66	49.8	0.95577	1.0192	1.12108	0.96816	1.1423	0.951736	1.01506	1.0589
E157	Bacillus amyloliquefaciens	Firmicutes	4.24	45.9	0.966073	1.0145	1.20777	0.944113	1.17213	0.943591	1.03994	1.04306
E158	Anoxybacillus gonensis	Firmicutes	2.8	41.7	0.971816	1.01195	1.14988	0.95511	1.04763	0.981828	1.03747	0.989604
E159	Anoxybacillus flavithermus WK1	Firmicutes	2.85	41.8	0.974683	1.01069	1.14709	0.955553	1.04391	0.983164	1.04558	0.986438
E160	Bacillus coagulans	Firmicutes	3.69	46.2	0.977179	1.0096	1.15285	0.954096	1.21649	0.932449	1.11813	1.0347
E161	Porphyromonas asaccharolytica DSM 20707	Bacteroidetes	2.19	52.5	0.981456	1.00775	0.908349	1.04754	1.05489	0.979258	1.09866	0.976407
E162	Prevotella enoeca	Bacteroidetes	2.86	46.5	0.985068	1.00621	1.26731	0.931759	1.13773	0.953035	0.982642	1.08099
E163	Porphyromonas gingivalis	Bacteroidetes	2.35	48.4	0.991068	1.00368	1.05578	0.979896	1.11621	0.959341	0.980102	1.06337
E164	Parabacteroides distasonis	Bacteroidetes	4.81	45.1	0.991555	1.00348	1.12555	0.959832	0.973977	1.011	0.924143	1.03983
E165	Prevotella denticola F0289	Bacteroidetes	2.94	50.4	0.992076	1.00326	1.13265	0.958021	1.21222	0.933475	1.08994	1.10427
E166	Synechococcus sp. JA-2-3B'a(2-13)	Cyanobacteria	3.05	58.5	0.993132	1.00282	1.11955	0.961175	1.54152	0.874889	2.00292	1.09369
E167	Parabacteroides distasonis ATCC 8503	Bacteroidetes	4.81	45.1	0.993905	1.0025	1.12026	0.961047	0.969032	1.01318	0.928696	1.03854
E168	Parabacteroides sp. CT06	Bacteroidetes	5.37	45.2	0.996383	1.00148	1.14171	0.955653	0.978853	1.00887	0.91714	1.04285
E169	Prevotella denticola	Bacteroidetes	2.94	50.4	0.999559	1.00018	1.13564	0.957067	1.20356	0.935585	1.08717	1.09633
E170	Bacteroides salanitronis DSM 18170	Bacteroidetes	4.31	46.44	1.00415	0.998321	1.16171	0.95104	1.07743	0.971578	0.9772	1.02946
E171	Sediminispirochaeta smaragdinae DSM 11293	Spirochaetales	4.65	49	1.00471	0.998094	1.03699	0.985958	1.17658	0.942424	1.0729	1.06347
E172	Bacteroides zoogleoformans	Bacteroidetes	3.36	47.5	1.00977	0.996077	1.25838	0.932717	1.12169	0.957705	0.966632	1.07112
E173	Bacteroides heparinolyticus	Bacteroidetes	3.61	47.2	1.01114	0.995537	1.25431	0.933475	1.11554	0.959542	0.969248	1.06216
E174	Synechococcus sp. CC9311	Cyanobacteria	2.61	52.4	1.01629	0.993517	1.26667	0.931777	1.47404	0.884242	2.00202	1.32439
E175	Sphaerochaeta coccoides DSM 17374	Spirochaetales	2.23	50.6	1.01804	0.992838	1.27631	0.93028	1.31088	0.911959	1.23446	1.12246
E176	Bacillus beveridgei	Firmicutes	3.58	46.1	1.0414	0.984075	1.2943	0.930886	1.23504	0.928098	1.08895	1.09949
E177	Thermosynechococcus elongatus PKUAC-SCTE542	Cyanobacteria	2.65	53.3	1.05775	0.978259	1.0042	1.00768	1.27283	0.919746	1.68327	1.01431
E178	Bacillus clausii	Firmicutes	4.52	44.7	1.0585	0.977997	1.23787	0.944387	1.09032	0.96738	1.18632	0.965755
E179	Treponema azotonutricium ZAS-9	Spirochaetales	3.86	49.8	1.06289	0.97648	1.10402	0.974518	1.14369	0.951344	1.0799	1.01731
E180	Treponema primitia ZAS-2	Spirochaetales	4.06	50.8	1.06433	0.975986	0.898749	1.064	1.09469	0.965987	1.13154	0.976784
E181	Synechococcus sp. PCC 7002	Cyanobacteria	3.41	49.16	1.06486	0.975807	1.00691	1.01027	1.17754	0.942174	1.27188	1.00222
E182	Thermosynechococcus elongatus BP-1	Cyanobacteria	2.59	53.9	1.06528	0.97566	1.01966	1.0045	1.29565	0.915006	1.64927	1.04624
E183	Thermosynechococcus sp. NK55a	Cyanobacteria	2.52	53.8	1.06765	0.974854	1.00666	1.01051	1.28543	0.917101	1.64415	1.03557
E184	Prevotella ruminicola 23	Bacteroidetes	3.62	47.7	1.07541	0.972246	1.07735	0.995712	1.01911	0.992424	0.987699	1.00671
E185	Anoxybacillus sp. B2M1	Firmicutes	3.82	42.5	1.07796	0.9714	1.30369	0.936234	1.06295	0.976461	1.04	0.993581
E186	Treponema pedis str. T A4	Spirochaetales	2.89	36.9	1.08038	0.970605	1.26669	0.935983	0.875864	1.06123	0.890287	1.08482
E187	Bacillus halodurans	Firmicutes	4.32	43.5	1.08187	0.970117	1.17729	0.967488	1.05274	0.980014	1.18156	0.955238
E188	Bacteroides uniformis	Bacteroidetes	4.99	46.21	1.08232	0.969969	1.24725	0.954526	1.06299	0.976447	0.946519	1.04039
E189	Bacillus atrophaeus	Firmicutes	4.33	43.3	1.08277	0.96982	1.38308	0.92739	1.09488	0.965924	0.999472	1.02113
E190	Porphyromonas cangingivalis	Bacteroidetes	2.4	47.6	1.08525	0.969012	1.03938	1.00756	1.12365	0.957124	1.09786	1.01001
E191	Bacillus gibsonii	Firmicutes	4.1	43.8	1.08625	0.968688	1.40276	0.926485	1.11951	0.958353	1.05142	1.01269
E192	Prevotella intermedia ATCC 25611 = DSM 20706	Bacteroidetes	2.67	43.46	1.09753	0.965089	1.14352	0.972875	0.988473	1.00477	1.09902	0.966881
E193	Prevotella intermedia 17	Bacteroidetes	2.7	43.47	1.09947	0.964479	1.16046	0.969796	0.990369	1.00397	1.08667	0.970291
E194	Prevotella intermedia	Bacteroidetes	2.78	43.7	1.10038	0.964193	1.162	0.969802	0.99044	1.00394	1.08691	0.970218
E195	Candidatus Moranella endobia	Proteobacteria	0.538294	43.5	1.11584	0.959454	1.28697	0.961427	0.883358	1.05681	1.04198	1.05205
E196	Bacteroides helcogenes P 36-108	Bacteroidetes	4	44.7	1.11688	0.959141	1.34869	0.950829	1.05046	0.980822	0.9132	1.05234
E197	Bacteroides caecimuris	Bacteroidetes	4.84	42.6	1.12174	0.95769	1.32488	0.954406	0.990946	1.00373	0.963567	1.01616
E198	Bacteroides fragilis	Bacteroidetes	5.24	43.12	1.12259	0.957439	1.23185	0.974844	0.994916	1.00208	0.894761	1.05479
E199	Bacteroides thetaiotaomicron VPI-5482	Bacteroidetes	6.29	42.82	1.12898	0.95556	1.27063	0.968019	0.987176	1.00532	0.939129	1.02882
E200	Bacteroides caccae	Bacteroidetes	4.57	41.9	1.13659	0.953361	1.31211	0.96171	0.961066	1.01677	0.942827	1.0318
E201	Cyanothece sp. PCC 7425	Cyanobacteria	5.79	50.66	1.13996	0.952399	1.0787	1.03102	1.1863	0.939914	1.47881	0.985306
E202	Bacteroides xylanisolvens	Bacteroidetes	6.55	41.84	1.15245	0.948902	1.36361	0.962116	0.966032	1.01452	0.956294	1.02347
E203	Microcystis aeruginosa NIES-2549	Cyanobacteria	4.3	42.9	1.15463	0.948301	1.20953	0.986386	0.959762	1.01736	0.921702	1.04351
E204	Bacteroides ovatus	Bacteroidetes	6.47	41.9	1.15764	0.947477	1.33107	0.969612	0.966508	1.01431	0.961655	1.02069
E205	Bacteroides cellulosilyticus	Bacteroidetes	7.08	42.7	1.16452	0.945618	1.36249	0.974806	0.967278	1.01396	0.915675	1.04589
E206	Prevotella oris	Bacteroidetes	3.17	44	1.16521	0.945431	1.56522	0.952706	1.0661	0.975382	0.996793	1.01479
E207	Lysinibacillus sphaericus	Firmicutes	3.44	39	1.1655	0.945355	1.48472	0.942897	0.943939	1.02478	0.993765	1.01113
E208	Bacillus freudenreichii	Firmicutes	4.37	42.4	1.18208	0.940997	1.55886	0.955438	1.05963	0.977605	1.00393	1.00797
E209	Microcystis viridis NIES-102	Cyanobacteria	5.87	42.4	1.18683	0.939778	1.27726	0.990976	0.958808	1.0178	0.948793	1.02877
E210	Microcystis aeruginosa NIES-843	Cyanobacteria	5.84	42.3	1.18769	0.939559	1.27913	0.990353	0.956795	1.01873	0.946591	1.03044
E211	Microcystis panniformis FACHB-1757	Cyanobacteria	5.69	42.4	1.18884	0.939265	1.28901	0.989376	0.955932	1.01913	0.938187	1.03522
E212	Synechococcus sp. PCC 6312	Cyanobacteria	3.72	48.49	1.18939	0.939126	1.17073	1.03588	1.116	0.959406	1.23402	0.969458
E213	Microcystis aeruginosa PCC 7806SL	Cyanobacteria	5.14	42.1	1.19074	0.938783	1.28684	0.98924	0.951503	1.02119	0.935661	1.03789
E214	Treponema succinifaciens DSM 2489	Spirochaetales	2.9	39.17	1.1916	0.938567	1.59775	0.920667	1.09519	0.965828	1.09597	0.976556
E215	Porphyromonas crevioricanis	Bacteroidetes	2.13	45.4	1.19818	0.936917	1.20557	1.04366	1.04583	0.982472	1.07763	0.979562
E216	Treponema caldarium DSM 7334	Spirochaetales	3.24	45.6	1.2036	0.935575	1.13247	1.06471	1.00367	0.998514	0.985192	1.00609
E217	Bacteroides vulgatus ATCC 8482	Bacteroidetes	5.16	42.2	1.20415	0.935441	1.37934	0.990796	0.976903	1.00972	0.943788	1.02758
E218	Acaryochloris marina MBIC11017	Cyanobacteria	8.36	46.99	1.2045	0.935355	1.274	1.09489	1.0881	0.968091	1.21442	0.972195
E219	Synechocystis sp. PCC 6803 substr. PCC-N	Cyanobacteria	3.57	47.7	1.20522	0.935179	1.11208	1.04292	1.07811	0.971351	1.22724	0.949881
E220	Synechocystis sp. PCC 6803 substr. PCC-P	Cyanobacteria	3.57	47.7	1.20523	0.935176	1.11206	1.04293	1.07811	0.971351	1.22725	0.949878
E221	Synechocystis sp. PCC 6803 substr. GT-I	Cyanobacteria	3.57	47.7	1.20523	0.935174	1.11211	1.04292	1.07813	0.971346	1.22729	0.949875
E222	Synechocystis sp. PCC 6803	Cyanobacteria	3.95	47.35	1.20537	0.93514	1.1122	1.04301	1.07797	0.971399	1.22717	0.949853
E223	Arthrospira platensis C1	Cyanobacteria	6.09	44.8	1.21061	0.933864	1.1341	1.06315	0.979579	1.00856	1.02446	0.991811
E224	Bacillus aerophilus	Firmicutes	3.83	41.4	1.2108	0.933818	1.53954	0.962024	1.0647	0.975859	1.13881	0.964667
E225	Bacteroides dorei CL03T12C01	Bacteroidetes	5.31	41.6	1.21423	0.932992	1.45564	0.985308	0.960067	1.01722	0.938035	1.03444
E226	Actinobacteria bacterium IMCC19121	Actinobacteria	1.51	45.4	1.21613	0.932535	1.36733	1.00553	1.11158	0.960741	1.20102	0.970755
E227	Candidatus Hamiltonella defensa	Proteobacteria	1.74	40.3	1.217	0.932328	1.86128	0.93862	1.01253	0.994988	0.876218	1.06812
E228	Treponema denticola ATCC 35405	Spirochaetales	2.84	37.9	1.2175	0.932207	1.4029	0.950125	0.903861	1.04526	0.927389	1.05336
E229	Sphaerochaeta pleomorpha str. Grapes	Spirochaetales	3.59	46.2	1.22029	0.931545	1.40073	1.0102	1.1184	0.958684	1.1529	0.987506
E230	Bacillus altitudinis	Firmicutes	3.87	41.3	1.22285	0.930937	1.54196	0.966738	1.0684	0.974601	1.14734	0.963305
E231	Prevotella fusca JCM 17724	Bacteroidetes	3.26	44.09	1.22372	0.930733	1.39006	1.01529	1.02254	0.991107	1.03294	0.988893
E232	Arthrospira platensis NIES-39	Cyanobacteria	6.79	44.3	1.22781	0.929775	1.16626	1.06823	0.96171	1.01647	1.02377	0.995853
E233	Arthrospira platensis YZ	Cyanobacteria	6.52	44.2	1.22883	0.929538	1.17248	1.06708	0.960718	1.01693	1.01851	0.998124
E234	Bacillus aryabhattai	Firmicutes	5.25	38.14	1.24428	0.925996	1.61501	0.95745	0.900286	1.04722	1.04505	1.00829
E235	Bacillus foraminis	Firmicutes	5.98	42.8	1.26535	0.921348	1.61713	1.00404	1.05065	0.980752	0.990621	1.01073
E236	Bacillus flexus	Firmicutes	4.1	37.97	1.29229	0.915691	1.51521	0.99054	0.893174	1.05118	1.08011	1.00024
E237	Nostoc flagelliforme CCNUN1	Cyanobacteria	10.23	41.84	1.2953	0.915076	1.49642	1.05291	0.948976	1.02238	1.11272	0.971007
E238	Nostoc sphaeroides	Cyanobacteria	6.68	41.58	1.29866	0.914395	1.45766	1.04808	0.937268	1.02801	1.09069	0.980899
E239	Prevotella jejuni	Bacteroidetes	3.91	41.78	1.30344	0.913437	1.36229	1.08567	0.919289	1.03706	1.00361	1.02331
E240	Calothrix sp. PCC 7507	Cyanobacteria	7.02	42.2	1.30428	0.913268	1.49295	1.06443	0.953399	1.0203	1.12068	0.967533
E241	Lysinibacillus varians	Firmicutes	4.66	37.2	1.30658	0.912811	1.5719	0.986471	0.867112	1.06654	1.00283	1.04774
E242	Bacillus asahii	Firmicutes	4.89	37.45	1.30673	0.91278	1.63237	0.986168	0.897333	1.04885	0.990431	1.03214
E243	Nostoc punctiforme PCC 73102	Cyanobacteria	9.06	41.34	1.31524	0.911105	1.52603	1.05149	0.936973	1.02815	1.10552	0.976611
E244	Bacillus butanolivorans	Firmicutes	5.57	38.2	1.32381	0.909444	1.7405	0.998797	0.921025	1.03617	1.00586	1.01439
E245	Bacillus albus	Firmicutes	4.94	35.3	1.32691	0.90885	1.61247	0.96955	0.840924	1.08343	0.982345	1.06881
E246	Nostoc sp. PCC 7107	Cyanobacteria	6.33	40.4	1.33055	0.908158	1.57043	1.02585	0.917786	1.03785	1.06372	0.995203
E247	Bacillus cohnii	Firmicutes	4.9	36.1	1.33187	0.907908	1.54748	0.990784	0.841191	1.08325	1.00957	1.06448
E248	Prevotella melaninogenica	Bacteroidetes	3.17	40.99	1.33356	0.907588	1.42576	1.06895	0.917109	1.0382	1.0102	1.01788
E249	Prevotella melaninogenica ATCC 25845	Bacteroidetes	3.17	40.99	1.33358	0.907585	1.42578	1.06896	0.917111	1.0382	1.01017	1.01789
E250	Bacillus anthracis	Firmicutes	5.23	35.4	1.33926	0.90652	1.63099	0.97207	0.839364	1.08449	0.984673	1.0686
E251	Nostoc sp. PCC 7120	Cyanobacteria	7.21	41.22	1.34129	0.906142	1.5755	1.06307	0.916726	1.0384	1.11121	0.984362
E252	Bacillus cereus	Firmicutes	5.86	35.19	1.34752	0.90499	1.64822	0.97495	0.840148	1.08396	0.983136	1.06937
E253	Bacillus cytotoxicus	Firmicutes	4.34	35.85	1.35218	0.904139	1.72742	0.973839	0.871195	1.06404	0.9946	1.03909
E254	Calothrix sp. PCC 6303	Cyanobacteria	6.96	39.8	1.36422	0.901973	1.58311	1.03745	0.917131	1.03819	1.0883	0.986518
E255	Nostoc sp. PCC 7524	Cyanobacteria	6.72	41.5	1.37094	0.900784	1.59424	1.08556	0.918055	1.03771	1.10952	0.983741
E256	Bacillus bombysepticus str. Wang	Firmicutes	5.87	34.98	1.37163	0.900663	1.70167	0.97715	0.832848	1.08897	0.97922	1.07676
E257	Lysinibacillus fusiformis	Firmicutes	4.84	37.6	1.37287	0.900446	1.65093	1.02723	0.871807	1.06367	1.02084	1.03927
E258	Bacillus cellulosilyticus DSM 2522	Firmicutes	4.68	36.5	1.39411	0.896797	1.66496	1.02108	0.855675	1.07372	1.02079	1.04858
E259	Synechococcus sp. PCC 7502	Cyanobacteria	3.58	40.6	1.39773	0.89619	1.30115	1.10966	0.88158	1.05784	1.07608	1.01182
E260	Prevotella sp. oral taxon 299 str. F0039	Bacteroidetes	2.48	37.5	1.41072	0.894041	1.45352	1.04045	0.879067	1.05932	1.03637	1.01879
E261	Bacillus ciccensis	Firmicutes	5.21	37.4	1.41261	0.893733	1.83212	1.01647	0.914858	1.03938	0.986437	1.02234
E262	Anabaena cylindrica PCC 7122	Cyanobacteria	7.06	38.8	1.44779	0.888175	1.90436	1.05431	0.89087	1.05248	1.03421	1.01808
E263	Anabaena sp. WA102	Cyanobacteria	5.78	38.38	1.45672	0.886817	1.8987	1.04351	0.884993	1.05586	0.996362	1.03541
E264	Anabaena sp. 90	Cyanobacteria	5.31	38.09	1.45674	0.886813	1.95968	1.03199	0.885051	1.05582	0.984794	1.03946
E265	Bacillus filamentosus	Firmicutes	5.31	36.45	1.46109	0.886159	1.87846	1.01533	0.88886	1.05363	1.0541	1.00478
E266	Bacillus circulans	Firmicutes	5.27	35.7	1.51352	0.878645	1.95279	1.02104	0.856887	1.07295	0.983836	1.05166
E267	Candidatus Blochmannia chromaiodes	Proteobacteria	0.791219	29.5	1.52896	0.876553	2.32564	0.942846	0.733749	1.17331	0.832854	1.29877
E268	Clostridium sp. BNL1100	Firmicutes	4.61	37.3	1.5399	0.875102	1.91679	1.06799	0.870891	1.06422	0.920483	1.0834
E269	Candidatus Ishikawaella capsulata	Proteobacteria	0.754729	30.17	1.70324	0.85611	2.50774	0.981602	0.719973	1.18811	0.86995	1.29182
E270	Candidatus Riesia pediculicola	Proteobacteria	0.582127	28.59	1.7164	0.854768	1.88695	0.961563	0.806559	1.10819	0.998277	1.03743
E271	Clostridium sp. SYSU GA15002T	Firmicutes	3.81	36.8	1.79954	0.846837	2.26775	1.17228	0.825154	1.0944	0.967546	1.09368
E272	Candidatus Blochmannia vafer	Proteobacteria	0.722585	27.5	1.81165	0.845754	2.54952	0.966852	0.708397	1.2013	0.830111	1.30776
E273	Clostridium formicaceticum	Firmicutes	4.59	35.5	1.8155	0.845413	2.55044	1.11891	0.809789	1.10573	1.03608	1.06667
E274	Clostridium aceticum	Firmicutes	4.21	35.3	1.91724	0.836993	2.56824	1.15158	0.796773	1.11586	1.05231	1.07108
E275	Borreliella bissettii DN127	Spirochaetales	1.4	28.33	2.09668	0.824454	3.63512	0.990491	0.775536	1.13356	0.886725	1.13199
E276	Clostridium kluyveri NBRC 12016	Firmicutes	3.96	32.02	2.10791	0.823752	3.76777	1.07515	0.769813	1.13859	0.877693	1.1844
E277	Clostridium beijerinckii	Firmicutes	6.49	30	2.12646	0.82261	3.43842	1.03816	0.742729	1.16415	0.894504	1.18807
E278	Borreliella burgdorferi B31	Spirochaetales	1.52	28.18	2.14954	0.821222	3.75412	0.994199	0.768345	1.1399	0.881851	1.14147
E279	Borreliella garinii	Spirochaetales	1.16	28.17	2.17273	0.819861	3.6628	0.996154	0.772766	1.13598	0.884879	1.13371
E280	Borreliella valaisiana Tom4006	Spirochaetales	0.992695	28	2.17783	0.819566	3.64181	0.994343	0.77689	1.13238	0.89002	1.12465
E281	Brachyspira murdochii DSM 12563	Spirochaetales	3.24	27.8	2.1811	0.819378	3.04077	0.985073	0.702158	1.20871	0.836761	1.26798
E282	Borreliella bavariensis Pbi	Spirochaetales	0.986914	28.12	2.19208	0.818751	3.63755	0.996425	0.775766	1.13336	0.881828	1.13252
E283	Borreliella afzelii HLJ01	Spirochaetales	0.905471	28.3	2.20058	0.81827	3.63629	1.00055	0.78006	1.12966	0.889749	1.12336
E284	Clostridium kluyveri	Firmicutes	4.51	31.61	2.21715	0.817345	3.89921	1.08465	0.760231	1.1473	0.885549	1.18404
E285	Borrelia mayonii	Spirochaetales	1.31	27.88	2.22496	0.816915	3.75754	0.996879	0.766289	1.14175	0.879233	1.14206
E286	Borrelia hermsii CC1	Spirochaetales	0.92228	29.8	2.23801	0.816204	3.69457	1.04	0.774718	1.13427	0.89944	1.1329
E287	Borreliella chilensis	Spirochaetales	0.982238	28.37	2.25174	0.815465	3.65689	1.00626	0.778675	1.13084	0.901071	1.11501
E288	Brachyspira intermedia PWS/A	Spirochaetales	3.31	27.19	2.27298	0.814344	3.35207	0.98592	0.699152	1.21237	0.834497	1.26906
E289	Borrelia turcica IST7	Spirochaetales	1.28	29.98	2.29515	0.813198	3.77856	1.0534	0.752053	1.15502	0.913663	1.1495
E290	Borrelia anserina Es	Spirochaetales	1.04	29.37	2.30362	0.812767	3.50138	1.04525	0.761015	1.14657	0.911061	1.13537
E291	Brachyspira hyodysenteriae WA1	Spirochaetales	3.04	27.04	2.31566	0.81216	3.3529	0.98521	0.695152	1.21731	0.833454	1.27157
E292	Borrelia parkeri HR1	Spirochaetales	1.03	28.9	2.33475	0.811213	3.70363	1.03594	0.762757	1.14497	0.898562	1.1386
E293	Brachyspira pilosicoli WesB	Spirochaetales	2.89	27.9	2.35278	0.810335	3.48598	0.999256	0.701974	1.20894	0.837921	1.26515
E294	Brachyspira pilosicoli B2904	Spirochaetales	2.77	27.8	2.35645	0.810158	3.46225	1.00019	0.701623	1.20936	0.83943	1.26405
E295	Brachyspira pilosicoli 95/1000	Spirochaetales	2.59	27.9	2.36212	0.809886	3.45402	1.00164	0.702402	1.20842	0.841293	1.26071
E296	Brachyspira pilosicoli P43/6/78	Spirochaetales	2.56	27.9	2.36831	0.809591	3.47099	1.00228	0.702372	1.20846	0.841417	1.26069
E297	Clostridium novyi NT	Firmicutes	2.55	28.9	2.4432	0.806152	4.16487	1.03937	0.714451	1.19431	0.895433	1.20381
E298	Borrelia miyamotoi LB-2001	Spirochaetales	0.937966	28.7	2.45819	0.805492	3.88633	1.04215	0.761283	1.14633	0.904801	1.13096
E299	Borrelia duttonii Ly	Spirochaetales	1.57	28.02	2.45997	0.805415	3.7652	1.02836	0.743437	1.16345	0.892104	1.15501
E300	Borrelia recurrentis A1	Spirochaetales	1.24	27.51	2.53349	0.802312	3.96099	1.02513	0.743193	1.16369	0.88292	1.15838
